# Supplementary material for: Metagenomic characterization of a novel non-ammonia-oxidizing Thaumarchaeota from hadal sediment
Source: Microbiome. 2024 Jan 8;12:7. doi: 10.1186/s40168-023-01728-2 (PMC10773090; doi:10.1186/s40168-023-01728-2)
Supplement: Supplementary file 2 — Additional file 1: Table S1. Additional Genome Dataset for timing estimation. Table S2. Timing estimation analysis for Thaumarchaeota. Table S3. MW-scores for the Challenger Deep sediment metatranscriptome dataset. Table S4. MW-scores for the Challenger Deep sediment metagenome dataset in this study. Table S5. Genome description of duplicated total metagenome-assembled genomes (MAGs) in this study. Table S6. Genome description of Thaumarchaeota. Table S7. Recruited per kilobase of genome per gigabase (RPKG) values for Thaumarchaeota bins of all datasets. Table S8. Recruited per kilobase of genome per gigabase (RPKG) values for Thaumarchaeota bins of marine environmental datasets. Table S9. Transporter prediction for bins in Group-3.unk. Table S10. Gene annotation of five Group-3.unk bins. Table S11. Nitrosopumilus genomic comparative analysis for IPCT/DIPPS. Table S12. Gene events at key nodes (nodes 1, 12, 13, and 28) based on ancestral reconstruction. [file 40168_2023_1728_MOESM1_ESM.xlsx]

## Sheet: Table S1
Table S1 Additional Genome Dataset for timing estimation
Genome	Taxonomy affiliation
Miscellaneous_Crenarchaeota_group_15_archaeon_DG_45	Bathyarchaeota
Miscellaneous_Crenarchaeota_group_6_archaeon_AD8_1	Bathyarchaeota
Candidatus_Korarchaeum_cryptofilum_OPF8	Korarchaeota
Acidianus_hospitalis_W1	Crenarchaeota
Caldivirga_maquilingensis_IC_167	Crenarchaeota
Desulfurococcus_kamchatkensis_1221n	Crenarchaeota
Ignisphaera_aggregans_DSM_17230	Crenarchaeota
Metallosphaera_sedula_DSM_5348	Crenarchaeota
Metallosphaera_yellowstonensis_MK1	Crenarchaeota
Pyrobaculum_aerophilum_str._IM2	Crenarchaeota
Pyrobaculum_arsenaticum_DSM_13514	Crenarchaeota
Pyrobaculum_islandicum_DSM_4184	Crenarchaeota
Sulfolobus_acidocaldarius_DSM_639	Crenarchaeota
Sulfolobus_islandicus_L.D.8.5	Crenarchaeota
Sulfolobus_solfataricus_P2	Crenarchaeota
Sulfolobus_tokodaii_str._7	Crenarchaeota
Thermofilum_pendens_Hrk_5	Crenarchaeota
Thermoproteus_tenax_Kra_1	Crenarchaeota
Vulcanisaeta_distributa_DSM_14429	Crenarchaeota
Aciduliprofundum_boonei_T469	Euryarchaeota
Archaeoglobus_veneficus_SNP6	Euryarchaeota
Ferroplasma_acidarmanus_fer1	Euryarchaeota
Haladaptatus_paucihalophilus_DX253	Euryarchaeota
Halogeometricum_borinquense_DSM_11551	Euryarchaeota
Halorhabdus_utahensis_DSM_12940	Euryarchaeota
Halorubrum_lacusprofundi_ATCC_49239	Euryarchaeota
Methanocella_arvoryzae_MRE50	Euryarchaeota
Methanocorpusculum_labreanum_Z	Euryarchaeota
Methanopyrus_kandleri_AV19	Euryarchaeota
Methanosarcina_mazei_Go1	Euryarchaeota
Methanothermus_fervidus_DSM_2088	Euryarchaeota
Methanotorris_igneus_Kol_5	Euryarchaeota
Natrialba_magadii_ATCC_43099	Euryarchaeota
Natronomonas_pharaonis_DSM_2160	Euryarchaeota
Picrophilus_torridus_DSM_9790	Euryarchaeota
Pyrococcus_abyssi_GE5	Euryarchaeota
Pyrococcus_yayanosii_CH1	Euryarchaeota
Thermococcus_barophilus_MP	Euryarchaeota
Thermococcus_gammatolerans_EJ3	Euryarchaeota
Thermococcus_litoralis_DSM_5473	Euryarchaeota
Thermoplasma_acidophilum_DSM_1728	Euryarchaeota
Thermoplasma_volcanium_GSS1	Euryarchaeota
uncultured_marine_group_II_euryarchaeote	Euryarchaeota
Candidatus_Iainarchaeum_andersonii_SCGC_AAA011_E11	DPANN
Nanoarchaeota_archaeon_SCGC_AAA011_G17	DPANN

## Sheet: Table S2
Table S2 Timing estimation analysis for Thaumarchaeota
Ancestor node	This study	Previous study (Yang et al. 2021, Mol. Biol. Evol. 38:3637-3648)
AOA	1.15 Ga (95%CI: 1.85 ~ 0.83 Ga)	1.16 Ga (94% CI: 1.93 ~ 0.88 Ga)
Group I.1a&1b	1.06 Ga (95%CI: 1.38 ~ 0.83 Ga)	0.95 Ga (94% CI: 1.02 ~ 0.88 Ga)
Group I.1a	657 Ma (95%CI: 849 ~ 496 Ma)	509 Ma (94% CI: 629 ~ 412 Ma)
Group I.1a deep water group	205 Ma (95%CI: 308 ~ 137 Ma)	309 Ma (94%CI: 460 ~ 207 Ma)
Group-2	844 Ma (95%CI: 1369 ~ 521 Ma)	N/A
Group-3	1428 Ma (95%CI: 2295 ~ 888 Ma)	N/A
Group-3.a	799 Ma (95%CI: 1417 ~ 450 Ma)	N/A
Group-3.b	572 Ma (95%CI: 985 ~ 332 Ma)	N/A
Group-3.unk	174 Ma (95%CI: 329 ~ 92 Ma)	N/A
*:

## Sheet: Table S3
Table S3 MW-scores for the Challenger Deep sediment metatranscriptome dataset
Category	Function	Gene.abbreviation	p__Bacteroidota	p__Gemmatimonadota	p__KSB1	p__Marinisomatota	p__Chloroflexota	p__Proteobacteria	p__SAR324	p__Thermoproteota (Thaumarchaeota)	p__Planctomycetota	p__Actinobacteriota	NA
Amino acid utilization	4-aminobutyrate aminotransferase and related aminotransferases	4-aminobutyrate aminotransferase and related aminotransferases	0	0.0141805	0.0128691	0.00222723	0	0	0	0	0	0	0
Amino acid utilization	Aminotransferase class I and II	aminotransferase class I and II	0	0	0	0	0.00469509	0	0	0	0	0	0
Amino acid utilization	Aspartate/tyrosine/aromatic aminotransferase	aspartate/tyrosine/aromatic aminotransferase	0	0	0	0	0	0	0	0	0	0	0
Amino acid utilization	Branched-chain amino acid aminotransferase/4-amino-4-deoxychorismate lyase	branched-chain amino acid aminotransferase/4-amino-4-deoxychorismate lyase	0	0	0	0	0	0	0	0	0	0	0
Amino acid utilization	Histidinol-phosphate/aromatic aminotransferase	histidinol-phosphate/aromatic aminotransferase	0	0.000219957	0.000169139	0.0136656	0.000373105	0.00286454	0	0	0	0	0
Amino acid utilization	Ornithine/acetylornithine aminotransferase	ornithine/acetylornithine aminotransferase	0	0	0	0	0	0	0	0	0	0	0
Amino acid utilization	Phosphoserine aminotransferase	phosphoserine aminotransferase	0.00302641	0	0	0	0.00321427	0.00766378	0.00103377	0	0	0	0
Amino acid utilization	Serine-pyruvate aminotransferase/archaeal aspartate aminotransferase	serine-pyruvate aminotransferase/archaeal aspartate aminotransferase	0	0.0127202	0	0	0.0037466	7.85833e-05	0	0	0	0	0
Aromatics degradation	Benzoyl-CoA reduction	bcrB	0	0.00607622	0	0	0	0	0	0	0	0	0.0004
Aromatics degradation	Benzoyl-CoA reduction	bcrC	0	0.000645571	0	0	0	0	0	0	0	0	0
Aromatics degradation	Phenol => Benzoyl-CoA	ubiX	0	0	0	0	0	0.00300169	0	0.151758	0	0	0
As cycling	Arsenate reduction	arsC1	0.043319	0	0	0	0	0.00361975	0	0	0	0	0
As cycling	Arsenate reduction	arsC2	0.00885215	0.0079693	0	0.0233708	0.00677009	0	0	0	0	0	0
C1 metabolism	Aerobic CO oxidation	coxL	0	0.00112945	0	0	0.000800055	0.000386763	0	0	0	0	0
C1 metabolism	Aerobic CO oxidation	coxM	0	0	0	0	0.000561218	0.000848376	0.000685616	0	0	0.000880653	0
C1 metabolism	Aerobic CO oxidation	coxS	0	0	0	0	0.00216487	0	0	0	0	0	0
C1 metabolism	Formaldehyde oxidation	fae	0	0	0	0	0	0.0121707	0	0	0	0	0
C1 metabolism	Formate oxidation	fdoG	0	0	0	0	0.00216638	0.00300601	0	0	0	0	0
C1 metabolism	Formate oxidation	fdoH	0	0.000360707	0	0	0	0	0	0	0	0	0
C1 metabolism	Formate oxidation	fdwB	0	0	0	0	0	0.000477557	0	0	0	0	0
C1 metabolism	Formaldehyde oxidation	fghA	0	0	0	0	0	0.0059724	0	0	0	0	0
C1 metabolism	Formaldehyde oxidation	frmA	0	0	0	0	0	0.00290919	0	0	0	0	0
C1 metabolism	Methyl amine -> formaldehyde	mauA	0	0	0	0	0	0	0	0	0	0	0
C1 metabolism	Methanol oxidation	mxaF	0	0.00127348	0	0	0	0.00488929	0	0	0	0	0.000270562
C1 metabolism	Formaldehyde oxidation	mycoS_dep_FDH	0	0	0	0	0	0	0	0	0	0	0
Chlorite reduction	Chlorite reduction	cld	0	0	0	0	0.000825399	0	0	0.0164036	0	0	0
Complex carbon degradation	Hemicullulose debranching	alpha-L-rhamnosidase	0.00224771	0	0	0	0	0	0	0	0	0	0
Complex carbon degradation	Hemicullulose debranching	arabinosidase	0	0	0	0	0	0	0	0	0	0	0
Complex carbon degradation	Cellulose degrading	beta-glucosidase	0	0	0	0	0	0	0	0	0	0	0
Complex carbon degradation	Other oligosaccharide degrading	beta-mannosidase	4.32624e-05	0	0	0	0	0	0	0	0	0	0
Complex carbon degradation	Cellulose degrading	cellulase	0	0	0	0	0	0.0271253	0	0	0	0	0
Complex carbon degradation	Amylolytic enzymes	glucoamylase	0	0.00111066	0	0	0.00813073	0	0	0	0	0	0
Complex carbon degradation	Chitin degrading	hexosaminidase	0	0	0	0	0	0	0	0	0	0	0
Complex carbon degradation	Amylolytic enzymes	pullulanase	0.002173	0	0	0	0	0	0	0	0	0	0
Ethanol fermentation	Acetaldehyde => Ethanol	acetaldehyde => ethanol	0	0	0	0	0	0	0	0	0	0	0
Fatty acid degradation	Fatty acid degradation	acyl-CoA dehydrogenase	0	0	0	0	0	0	0	0	0	0	0
Fermentation	Acetogenesis	acdA	0	0.0111762	0	0.00880014	0	0	0	0.00295947	0	0	0
Fermentation	Acetogenesis	ack	0	0	0	0	0	0	0	0	0	0	0
Fermentation	Acetate to acetyl-CoA	acs	0	0.00713703	0	0.0124561	0.00359197	0.00193542	0	0.0162585	0.000812513	0	0
Fermentation	Pyruvate oxidation	porA	0	0	0	0	0.0705954	0	0	0	0	0	0
Fermentation	Acetogenesis	pta	0.000194267	0.0147248	0	0.00131874	0	0	0	0	0	0.00377124	0
Halogenated compound utilization	Halogenated compounds breakdown	E3.8.1.2	0	0.00189845	0	0	0.000518608	0	0	0	0	0	0
Methane metabolism	Methane oxidation - Soluble methane monoxygenase	mmoB	0	0	0	0	0	0	0	0	0	0	0
Nitrile hydration	Nitrile hydratase	nthA	0	0	0	0	0.00741543	0	0	0	0	0	0
Nitrogen cycling	Ammonia oxidation	amoA	0	0	0	0	0	0	0	0.0566823	0	0	0
Nitrogen cycling	Ammonia oxidation	amoB	0	0	0	0	0	0	0	0.0309982	0	0	0
Nitrogen cycling	Ammonia oxidation	amoC	0	0	0	0	0	0	0	0.0105227	0	0	0
Nitrogen cycling	Nitrate reduction	napA	0	0	0	0	0	0.000935016	0	0	0	0	0
Nitrogen cycling	Nitrate reduction	napB	0	0	0	0	0	0	0	0	0	0	0
Nitrogen cycling	Nitrate reduction	narG	0.00326824	0.00263443	0	0	0	0	0	0	0	0	0
Nitrogen cycling	Nitrate reduction	narH	0.000821644	0.00272066	0	0	0	0	0	0	0	0	0
Nitrogen cycling	Nitrite reduction to ammonia	nirB	0	0	0	0	0	0.00621223	0	0	0	0	0
Nitrogen cycling	Nitrite reduction to ammonia	nirD	0	0	0	0	0	0.00279718	0	0	0	0	0
Nitrogen cycling	Nitrite reduction	nirK	0.00266866	0.00390735	0.00108743	0	0	0.0293574	0	0	0	0	0
Nitrogen cycling	Nitric oxide reduction	norC	0	0	0	0.00449519	0	0	0	0	0	0	0
Nitrogen cycling	Nitrite reduction to ammonia	nrfA	0.000642043	0	0	0	0	0	0	0	0.000538472	0	0
Nitrogen cycling	Nitrite reduction to ammonia	nrfH	0	0	0	0	0	0	0	0	0	0	0
Nitrogen cycling	Nitrite oxidation	nxrA	0	0	0	0.00540121	0.000682984	0	0	0	0	0	0
Nitrogen cycling	Nitrite oxidation	nxrB	0	0	0	0.00707594	0	0	0	0	0	0	0
Oxidative phosphorylation	Complex V (F-type H+-transporting ATPase)	atpA (F-type)	0.000336032	0.00420642	0	0.00466963	0.000738404	0.00127655	0	0	0.000383893	0	0.0631185
Oxidative phosphorylation	Complex V (ATP synthase: V/A-type H+/Na+-transporting ATPase)	atpA (V/A-type)	0	0	0	0	0	0	0	0.00778331	0	0	0
Oxidative phosphorylation	Complex V (ATP synthase: V/A-type H+/Na+-transporting ATPase)	atpB (V/A-type)	0	0	0	0	0	0	0	0.0124552	0	0	0
Oxidative phosphorylation	Complex V (F-type H+-transporting ATPase)	atpD (F-type)	0.00166028	0.0321104	0.000431828	0.0102858	0.00119386	0.00382745	0	0	0	0	0.000557615
Oxidative phosphorylation	Complex I (NADH-quinone oxidoreductase)	nuoA	0	0.0975251	0	0.00333934	0.00789329	0.0663957	0	0	0	0.0125481	0
Oxidative phosphorylation	Complex I (NADH-quinone oxidoreductase)	nuoB	0	0.042408	0	0.0160533	0.00835374	0.0254893	0	0	0	0	0
Oxidative phosphorylation	Complex I (NADH-quinone oxidoreductase)	nuoC	0	0.00488875	0	0	0	0.00247259	0	0	0	0	0
Oxidative phosphorylation	Complex III (Cytochrome c reductase)	petA	0	0	0	0	0	0.00803303	0	0	0	0	0
Oxidative phosphorylation	Complex III (Cytochrome c reductase)	petB	0	0	0	0	0	0.00395686	0	0	0	0	0
Oxidative phosphorylation	Complex II (Succinate dehydrogenase/Fumarate reductase)	sdhC	0.00124148	0.00805222	0.00107321	0	0	0.0688332	0	0	0	0	0
Oxidative phosphorylation	Complex II (Succinate dehydrogenase/Fumarate reductase)	sdhD	0	0	0	0.00852994	0	0.00267889	0	0	0	0	0
Oxygen metabolism (Oxidative phosphorylation Complex IV)	Oxygen metabolism - cytochrome c oxidase, cbb3-type	ccoO	0	0	0	0	0	0	0	0	0	0	0
Oxygen metabolism (Oxidative phosphorylation Complex IV)	Oxygen metabolism - cytochrome c oxidase, cbb3-type	ccoP	0	0.00210818	0	0	0	0	0	0	0	0	0.00196241
Oxygen metabolism (Oxidative phosphorylation Complex IV)	Oxygen metabolism - cytochrome c oxidase, caa3-type	coxA	0	0.00320745	0	0.0145937	0.000173168	0.00101887	0.000603938	0	0	0	0
Oxygen metabolism (Oxidative phosphorylation Complex IV)	Oxygen metabolism - cytochrome c oxidase, caa3-type	coxB	0	0.011363	0	0.0184967	0.00377261	0.00341294	0	0	0.00173954	0	0.00230966
Oxygen metabolism (Oxidative phosphorylation Complex IV)	Oxygen metabolism - cytochrome (quinone) oxidase, bd type	cydA	0	0.0045264	0	0	0	0	0	0	0	0	0
Oxygen metabolism (Oxidative phosphorylation Complex IV)	Oxygen metabolism - cytochrome (quinone) oxidase, bd type	cydB	0	0	0	0	0	0	0	0	0	0	0
Perchlorate reduction	Perchlorate reduction	pcrA	0.00326824	0	0	0	0.000665591	0	0	0	0	0	0
Perchlorate reduction	Perchlorate reduction	pcrB	0	0	0	0	0.000989326	0	0	0	0	0	0
Selenate reduction	Selenate reduction	xdhD	0	0	0	0.0124158	0.0010372	0	0	0	0	0	0
Selenate reduction	Selenate reduction	YgfK	0	0	0	0.0212344	0	0	0	0	0	0	0
Sulfur cycling	Metabolism of organic sulfur | SAH (S-adenosyl-L-homocysteine) -> Homocysteine	ahcY	0.000224159	0.00505751	0	0.00491834	0.00651733	0.00233021	0	0.0318912	0	0.00055024	0.00419514
Sulfur cycling	Dissimilatory sulfur metabolism | Sulfate reduction	aprA	0	0	0	0	0.00430975	0.00322835	0	0	0	0	0
Sulfur cycling	Dissimilatory sulfur metabolism | Sulfate reduction	aprB	0	0	0	0	0.00225973	0.0118146	0	0	0	0	0
Sulfur cycling	Metabolism of organic sulfur | Cysteine <-> 3-mercaptopyruvate	aspB	0.00224854	0	0	0.00313509	0	0.00161271	0	0	0.000820047	0.00288957	0
Sulfur cycling	Assimilatory sulfur metabolism| Sulfate <-> APS (Adenosine 5'-phosphosulfate)	cysD	0	0	0	0	0	0.00239153	0	0	0	0	0
Sulfur cycling	Assimilatory sulfur metabolism| PAPS (3'-Phosphoadenosine 5'-phosphosulfate) <-> Sulfite	cysH	0.0342301	0.0048	0	0	0.00514753	0.00345665	0	0	0	0	0
Sulfur cycling	Assimilatory sulfur metabolism| Sulfide -> Cysteine	cysK	0	0.0191441	0	0.00109054	0.000244105	0.00395149	0	0	0	0	0
Sulfur cycling	Sulfur-related amino acid metabolism | Cysteine -> Sulfide	cysK	0	0.0191441	0	0.00109054	0.000244105	0.00395149	0	0	0	0	0
Sulfur cycling	Assimilatory sulfur metabolism| Sulfide -> Cysteine	cysM	0	0	0	0	0	0.000410611	0	0	0	0	0
Sulfur cycling	Sulfur-related amino acid metabolism | Cysteine -> Sulfide	cysM	0	0	0	0	0	0.000410611	0	0	0	0	0
Sulfur cycling	Assimilatory sulfur metabolism| Sulfate <-> APS (Adenosine 5'-phosphosulfate)	cysN	0.00134498	0	0	0	0	0.000613915	0	0	0	0	0
Sulfur cycling	Assimilatory sulfur metabolism| Sulfate <-> APS (Adenosine 5'-phosphosulfate)	cysNC	0	0	0	0	0	0.000613915	0	0	0	0	0
Sulfur cycling	Assimilatory sulfur metabolism| APS (Adenosine 5'-phosphosulfate) <-> PAPS (3'-Phosphoadenosine 5'-phosphosulfate)	cysNC	0	0	0	0	0	0.000613915	0	0	0	0	0
Sulfur cycling	Sulfur-related amino acid metabolism | SAMe (S-adenosyl-L-methionine) -> SAH (S-adenosyl-L-homocysteine)	dcm	0	0	0	0	0	0	0	0	0	0	0
Sulfur cycling	Sulfur-related amino acid metabolism | Cysteine -> Sulfide	dcyD	0	0	0	0	0	0	0	0	0	0	0
Sulfur cycling	DMSO metabolism | DMSO (Dimethyl sulfoxide) <-> DMS (Dimethyl sulfide)	ddhA	0.00163412	0.0056831	0	0.00540121	0.00142468	0.00162318	4.41834e-05	0	0	0	0
Sulfur cycling	DMSO metabolism | DMS (Dimethyl sulfide) <-> Methanethiol	dmoB	0.000112752	0	0	0.0016835	0.00451314	0.0441438	0.00534696	0	0	0.00218266	0
Sulfur cycling	Metabolism of organic sulfur | Cystathionine -> Homocysteine	malY	0	0.000737251	0	0	0	0	0	0	0	0	0.000550369
Sulfur cycling	Sulfur-related amino acid metabolism | Cysteine -> Sulfide	malY	0	0.000737251	0	0	0	0	0	0	0	0	0.000550369
Sulfur cycling	DMSO metabolism | DMS (Dimethyl sulfide) <-> Methanethiol	mddA	0	0.0667922	0	0	0.0108563	0.000410673	0	0	0	0	0
Sulfur cycling	Sulfur-related amino acid metabolism | Methionine -> Methanethiol	megL	0.0062364	0.00844015	0	0	0.00470255	0.00233187	0	0	0	0.00309019	0
Sulfur cycling	Metabolism of organic sulfur | Cysteine <-> Cystathionine	metB	0.0062364	0	0	0	0.00470255	0.00224401	0	0	0	0	0
Sulfur cycling	Metabolism of organic sulfur | Cystathionine -> Homocysteine	metC	0.0062364	0	0	0	0	0	0	0	0	0	0
Sulfur cycling	Sulfur-related amino acid metabolism | Cysteine -> Sulfide	metC	0.0062364	0	0	0	0	0	0	0	0	0	0
Sulfur cycling	Metabolism of organic sulfur | Homocysteine <-> Methionine	metE	0	0	0	0	0.00165821	0.00434478	0	0	0.00230608	0.00456284	0
Sulfur cycling	Metabolism of organic sulfur | Homocysteine -> Methionine	metH	0.000492271	0.00103227	0	0.00422616	0	0.00150726	0	0.0138891	0	0	0
Sulfur cycling	Sulfur-related amino acid metabolism | Methionine -> SAMe (S-adenosyl-L-methionine)	metK	0	0.00336583	0	0.0390123	0.000697491	0.00414857	0	0.0142067	0	0	0.00117566
Sulfur cycling	Metabolism of organic sulfur | OAHS (O-acetylhomoserine) + Sulfide -> Homocysteine	metY	0	0	0	0	0	0.0132163	0	0	0	0	0.00135504
Sulfur cycling	Metabolism of organic sulfur | MHO (L-methionine (R)-S-oxide) -> Methionine)	msrC	0.00320075	0.0192947	0	0.0165038	0	0.0133745	0	0	0.042259	0	0
Sulfur cycling	DMSO metabolism | DMSO (Dimethyl sulfoxide) -> Methanesulfonate	msuD	0	0	0	0	0.000510324	0	0	0	0	0	0
Sulfur cycling	Metabolism of organic sulfur | SAH (S-adenosyl-L-homocysteine) -> SRH (S-ribosylhomocysteine)	mtnN	0	0	0	0	0	0	0	0	0	0	0
Sulfur cycling	Dissimilatory sulfur metabolism | Sulfate reduction	sat	0	0.00210286	0	0.00173096	0.00111446	0.00177758	0	0	0	0	0
Sulfur cycling	Dissimilatory sulfur metabolism | Sulfide oxidation	sdo	0.000915767	0.00147947	0	0.00761033	0.00638734	0.00263189	0	0.0134822	0	0	0.00158074
Sulfur cycling	DMSO metabolism | DMSO (Dimethyl sulfoxide) -> Methanesulfonate	sfnG	0	0	0	0	0.00803325	0	0	0	0	0	0
Sulfur cycling	Dissimilatory sulfur metabolism | Thiosulfate oxidation	soxA	0	0	0	0	0	0	0	0	0	0	0
Sulfur cycling	Dissimilatory sulfur metabolism | Thiosulfate oxidation	soxB	0	0	0	0	0	0.000535195	0	0	0	0	0
Sulfur cycling	Dissimilatory sulfur metabolism | Thiosulfate oxidation	soxC	0	0	0	0	0	0.00013377	0	0	0	0	0
Sulfur cycling	Dissimilatory sulfur metabolism | Thiosulfate oxidation	soxD	0	0.0114739	0	0	0	0.0078781	0	0	0	0	0
Sulfur cycling	Dissimilatory sulfur metabolism | Thiosulfate oxidation	soxX	0	0	0	0.00449519	0	0.00133964	0	0	0	0	0
Sulfur cycling	Dissimilatory sulfur metabolism | Thiosulfate oxidation	soxY	0	0	0	0	0	0	0	0	0	0	0
Sulfur cycling	Dissimilatory sulfur metabolism | Thiosulfate oxidation	soxYZ	0	0	0	0	0	0.00588722	0	0	0	0	0
Sulfur cycling	Dissimilatory sulfur metabolism | Thiosulfate oxidation	soxZ	0	0	0	0	0	0.00134683	0	0	0	0	0
Sulfur cycling	Sulfite production from organic sulfur | Alkylsulfonate/Isethionate -> Sulfite	ssuD	0	0	0	0	0.00121604	0	0	0	0	0	0
Sulfur cycling	Sulfite production from organic sulfur | Taurine -> Sulfite	tauD	0	0	0	0	0	0	0	0	0	0	0
Urea utilization	Urease	ureA	0	0	0	0	0	0	0	0	0	0	0
Urea utilization	Urease	ureB	0	0	0	0	0	0	0	0	0	0	0
Urea utilization	Urease	ureC	0	0	0	0	0	0	0	0.0075583	0	0	0

## Sheet: Table S4
Table S4 MW-scores for the Challenger Deep sediment metagenome dataset in this study
Category	Function	Gene.abbreviation	p__Acidobacteriota	p__Bacteroidota	p__Gemmatimonadota	p__KSB1	p__Marinisomatota	p__Omnitrophota	p__Planctomycetota	p__Actinobacteriota	p__Chloroflexota	p__Elusimicrobiota	p__Latescibacterota	p__Nitrospinota	p__Nitrospinota_A	p__Proteobacteria	p__SAR324	p__Zixibacteria	p__Verrucomicrobiota	p__Nanoarchaeota	p__Thermoproteota（Thaumarchaeota)	p__Hydrogenedentota	p__SM23-31	p__Calditrichota	p__Myxococcota_A	p__OLB16	p__Nitrospirota	p__Armatimonadota	p__Desulfobacterota	p__Desulfobacterota_D
Amino acid utilization	4-aminobutyrate aminotransferase and related aminotransferases	4-aminobutyrate aminotransferase and related aminotransferases	0.00334301	0.0038921	0.00380594	0.0187217	0.00399875	0	0.000805848	0	0	0	0	0	0	0	0	0	0	0	0	0	0	0	0	0	0	0	0	0
Amino acid utilization	Aminotransferase class I and II	aminotransferase class I and II	0	0	0.00317268	0.0112048	0	0	0.00151636	0	0.00521971	0.000585931	0	0	0	0.00191557	0.00148094	0.00157296	0	0	0	0	0	0	0.00433905	0	0	0.00954422	0	0
Amino acid utilization	Aspartate/tyrosine/aromatic aminotransferase	aspartate/tyrosine/aromatic aminotransferase	0	0	0	0	0	0	0	0	0	0	0	0	0	0	0	0	0	0	0	0	0	0	0	0	0	0	0	0
Amino acid utilization	Branched-chain amino acid aminotransferase/4-amino-4-deoxychorismate lyase	branched-chain amino acid aminotransferase/4-amino-4-deoxychorismate lyase	0	0	0	0	0	0	0	0	0	0	0	0	0	0	0	0	0	0	0	0	0	0.00276592	0	0	0	0	0	0
Amino acid utilization	Histidinol-phosphate/aromatic aminotransferase	histidinol-phosphate/aromatic aminotransferase	0.00420782	0.00374168	0.00491077	0.00634792	0.000655586	0.00156767	0.0067745	0.0403734	0.00372346	0.00101358	0.00347205	0.0150142	0.00283179	0.0086312	0.00214429	0.000757926	0.00227205	0	0.00430362	0.00181103	0.000975204	0.0041139	0.00494536	0.000691029	0.0045875	0.00671051	0.000936176	0.00953621
Amino acid utilization	Ornithine/acetylornithine aminotransferase	ornithine/acetylornithine aminotransferase	0	0	0	0	0	0	0	0	0	0	0	0	0	0	0	0	0	0	0	0	0	0	0	0	0	0	0	0
Amino acid utilization	Phosphoserine aminotransferase	phosphoserine aminotransferase	0.00184933	0.00362599	0	0	0	0.00117602	0.018479	0.0139613	0	0.00113676	0.00489281	0	0	0.0108664	0.0119618	0.000896409	0	0	0	0.00289406	0	0.00394524	0.00437006	0.000653097	0.00424071	0	0	0
Amino acid utilization	Serine-pyruvate aminotransferase/archaeal aspartate aminotransferase	serine-pyruvate aminotransferase/archaeal aspartate aminotransferase	0.00461289	0.00101484	0.0101713	0.0198007	0	0	0.00194868	0.009563	0.00379591	0	0.00367738	0	0.00284245	0.00783509	0	0	0.000656344	0	0	0.0025699	0.000963644	0	0.00674983	0	0.00302749	0	0	0
Aromatics degradation	Benzoyl-CoA reduction	bcrA	0	0	0	0	0	0	0	0	0	0	0	0	0	0.00385152	0	0	0	0	0	0	0	0	0	0	0	0	0	0
Aromatics degradation	Benzoyl-CoA reduction	bcrB	0.00220984	0	0.00938392	0	0	0	0.00119835	0	0	0	0	0	0	0.00332861	0.0138538	0	0	0	0	0	0	0	0	0	0	0	0	0
Aromatics degradation	Benzoyl-CoA reduction	bcrC	0.00275205	0	0.0112064	0	0	0	0.00128342	0	0	0	0	0	0	0.0034995	0.0113137	0	0	0	0	0	0	0	0	0	0	0	0	0
Aromatics degradation	Benzoyl-CoA reduction	bcrD	0.00405897	0	0	0	0	0	0.0021104	0	0	0	0	0	0	0.00652811	0.0161435	0	0	0	0	0	0	0	0	0	0	0	0	0
Aromatics degradation	Phenol => Benzoyl-CoA	ubiX	0.00543857	0.00284784	0.0129742	0	0	0.00209771	0.0176538	0	0.00562906	0.00285668	0.00657766	0.0256578	0.00376683	0.0110259	0.0180851	0.00451035	0.00304688	0	0.593821	0	0.00205644	0	0	0.00102936	0	0.0114604	0.00173029	0.0182121
As cycling	Arsenite oxidation	aoxA	0	0	0	0	0	0	0	0	0.00553136	0	0	0	0	0.00284231	0	0	0	0	0	0	0	0	0	0	0	0	0	0
As cycling	Arsenite oxidation	aoxB	0	0	0	0	0	0	0	0	0.000547618	0	0	0	0	0	0	0	0	0	0	0	0	0	0	0	0	0	0	0
As cycling	Arsenate reduction	arsC1	0	0.0103297	0	0	0.0142852	0.00306183	0.006977	0.036326	0	0.00269858	0.0086037	0.0330658	0	0.0382937	0	0	0.00421351	0	0	0.00377639	0	0.00849829	0.00269624	0	0	0	0	0.0302797
As cycling	Arsenate reduction	arsC2	0.0121948	0.0408568	0.0111992	0.0218842	0.00735043	0.00639392	0.00513459	0.0507907	0.00741017	0.00181774	0.0101218	0	0	0.0125906	0	0.00435096	0.00645454	0	0.0161752	0.00345445	0	0	0.0138384	0	0	0	0	0.0301745
C1 metabolism	Aerobic CO oxidation	coxL	0.00171746	0.000973217	0.00134818	0.00860017	0.00394615	0	0	0.0137571	0.00124359	0	0	0	0.00116107	0.00248378	0.00106943	0	0	0	0.00183898	0	0	0	0	0	0	0	0	0
C1 metabolism	Aerobic CO oxidation	coxM	0.00437245	0.00159183	0.00300559	0.0298839	0.00709848	0	0.00258138	0.0306458	0.00293754	0	0.00577128	0	0.0035031	0.0104451	0.00839334	0	0	0	0.00674016	0	0	0	0.00803129	0	0	0	0	0
C1 metabolism	Aerobic CO oxidation	coxS	0.00787879	0.00266718	0.0113419	0.0125559	0.00982396	0	0.00406938	0.0563482	0.00706881	0	0.00499414	0	0.0041961	0.0173165	0.0193442	0	0.00368087	0	0.0173022	0	0	0	0.0124089	0	0	0	0	0
C1 metabolism	Formaldehyde oxidation	fae	0	0	0	0	0	0	0.00503314	0	0	0	0	0	0	0.0781985	0	0	0	0	0	0	0	0	0	0	0	0	0	0
C1 metabolism	Formaldehyde oxidation	fdhA	0	0.000863896	0	0	0	0	0.0162292	0	0	0	0	0	0	0	0	0	0.00144803	0	0	0	0	0	0	0.000831566	0	0	0	0
C1 metabolism	Formate oxidation	fdhA	0	0.000863896	0	0	0	0	0.0162292	0	0	0	0	0	0	0	0	0	0.00144803	0	0	0	0	0	0	0.000831566	0	0	0	0
C1 metabolism	Formate oxidation	fdoG	0	0	0.00107665	0	0	0	0.00650837	0	0.00184425	0	0.00208175	0	0	0.00326381	0	0	0.000358941	0	0	0	0	0	0.00191796	0	0	0.00500082	0	0
C1 metabolism	Formate oxidation	fdoH	0	0	0	0	0	0	0.154729	0	0	0	0	0	0	0.0202846	0.00474676	0	0	0	0	0	0	0	0	0	0	0	0	0
C1 metabolism	Formate oxidation	fdwB	0	0	0.00128725	0	0	0	0	0	0	0	0	0	0	0.00650327	0.00147698	0	0	0	0	0	0	0	0.00334749	0	0	0.00797745	0	0
C1 metabolism	Formaldehyde oxidation	fghA	0	0	0	0	0	0	0	0	0	0	0	0	0	0.0169643	0	0	0	0	0	0	0	0	0.00517001	0	0	0	0	0
C1 metabolism	Formaldehyde oxidation	frmA	0	0	0	0	0	0	0	0	0	0	0	0	0	0.00877745	0	0	0	0	0	0	0	0	0.00527889	0	0	0	0.00124435	0
C1 metabolism	Methyl amine -> formaldehyde	mauA	0	0	0	0	0	0	0	0	0	0	0	0	0	0.015315	0	0	0	0	0	0	0	0	0.0103732	0	0	0	0	0
C1 metabolism	Methyl amine -> formaldehyde	mauB	0	0	0	0	0	0	0	0	0	0	0	0	0	0.0083193	0	0	0	0	0	0	0	0	0.004426	0	0	0	0	0
C1 metabolism	Methanol oxidation	mxaF	0.00344911	0.000708	0.00965223	0	0	0	0	0	0	0	0	0	0	0.0097735	0	0	0.000982783	0	0	0.00130824	0.000888221	0	0.00250804	0	0	0	0	0
C1 metabolism	Formaldehyde oxidation	mycoS_dep_FDH	0	0	0	0	0	0	0	0.0106371	0.00201209	0	0	0	0	0	0	0	0	0	0	0	0	0	0	0	0	0	0	0
Carbon fixation	Reverse TCA cycle	aclA	0	0	0	0	0	0	0	0	0	0	0	0	0	0	0	0	0	0	0	0	0	0	0	0	0.00240662	0	0	0
Carbon fixation	Reverse TCA cycle	aclB	0	0	0	0	0	0	0	0	0	0	0	0	0	0	0	0	0	0	0	0	0	0	0	0	0.00354749	0	0	0
Carbon fixation	CBB cycle - Rubisco	Form I	0	0	0	0	0	0	0	0.00256286	0	0	0	0	0	0.00101574	0	0	0	0	0	0	0	0	0	0	0	0	0	0
Chlorite reduction	Chlorite reduction	cld	0.0126766	0	0.0181085	0	0	0.00109314	0.00259145	0.0174971	0.00630707	0.00103237	0.00154017	0.0152761	0.00296584	0.0188565	0	0	0.00171005	0	0.415368	0	0.00221039	0	0	0	0.00731433	0	0	0.0171776
Complex carbon degradation	Amylolytic enzymes	alpha-amylase	0	0	0	0	0	0	0.00653105	0	0.00207593	0	0	0	0	0	0	0	0	0.00114801	0	0.00135298	0	0	0	0	0	0.0120139	0	0
Complex carbon degradation	Hemicullulose debranching	alpha-L-rhamnosidase	0.00157133	0.00850913	0	0	0	0	0	0	0	0	0.00132981	0	0	0.00254133	0	0	0	0	0	0	0	0	0	0	0	0.000924327	0	0
Complex carbon degradation	Hemicullulose debranching	arabinosidase	0	0	0	0.0587073	0	0	0	0	0	0	0	0	0	0	0	0	0	0	0	0	0	0	0	0	0	0	0	0
Complex carbon degradation	Other oligosaccharide degrading	beta-galactosidase	0	0	0	0	0	0	0	0	0	0	0	0	0	0	0	0	0	0	0	0	0	0	0	0	0	0	0	0
Complex carbon degradation	Cellulose degrading	beta-glucosidase	0	0	0	0	0	0	0	0.000905455	0	0	0	0	0	0	0	0	0	0	0	0	0	0	0.00115161	0	0	0	0.000945428	0
Complex carbon degradation	Other oligosaccharide degrading	beta-mannosidase	0	0.000717161	0	0	0	0	0	0	0	0	0	0	0	0	0	0	0	0	0	0	0.000528834	0.00212369	0	0	0	0	0	0
Complex carbon degradation	Other oligosaccharide degrading	beta-xylosidase	0	0	0	0	0	0.00077935	0	0	0	0	0	0	0	0	0	0	0	0	0	0	0	0	0	0	0	0	0	0
Complex carbon degradation	Cellulose degrading	cellulase	0.00495198	0.00848193	0.00535689	0.0555472	0.000940476	0	0	0	0	0	0.00550938	0	0	0.018317	0	0	0.0191392	0.00182028	0	0	0	0	0	0.000973729	0	0	0	0
Complex carbon degradation	Chitin degrading	chitiniase	0	0	0	0	0	0	0	0	0	0	0	0	0	0	0	0	0	0	0	0	0	0	0	0	0	0	0	0
Complex carbon degradation	Amylolytic enzymes	glucoamylase	0	0	0	0.0191645	0	0	0	0	0.00283771	0.000698944	0	0	0	0	0	0	0	0.000848794	0	0	0	0	0	0	0	0	0	0
Complex carbon degradation	Chitin degrading	hexosaminidase	0	0	0	0	0	0	0	0	0	0	0	0	0	0	0	0	0	0	0	0	0	0	0	0	0	0	0	0
Complex carbon degradation	Amylolytic enzymes	isoamylase	0.000809801	0.00107209	0	0.0235018	0	0	0.000934699	0.0016477	0	0.00049199	0	0	0	0	0	0	0.000505117	0	0	0	0	0	0	0	0.00219295	0	0	0
Complex carbon degradation	Endohemicellulases	mannan endo-1,4-beta-mannosidase	0	0	0	0.0110314	0	0	0	0	0	0	0	0	0	0	0	0	0	0.00110551	0	0	0	0	0	0	0	0	0	0
Complex carbon degradation	Amylolytic enzymes	pullulanase	0	0.01967	0	0.000849708	0	0	0.000432348	0	0	0	0	0	0	0	0	0	0.00150682	0	0	0	0	0	0	0	0	0	0	0
Ethanol fermentation	Acetaldehyde => Ethanol	acetaldehyde => ethanol	0	0	0	0	0	0	0	0	0	0	0	0	0	0	0	0	0	0	0	0	0	0	0	0	0	0	0	0
Ethanol fermentation	Acetate => Acetaldehyde	acetate => acetaldehyde	0	0.000647348	0	0	0	0	0	0	0	0	0	0	0	0	0	0	0	0	0	0	0	0	0	0	0	0	0	0
Fatty acid degradation	Fatty acid degradation	acyl-CoA dehydrogenase	0	0	0	0	0	0	0	0	0	0	0	0	0	0	0	0	0	0	0	0	0	0	0	0	0	0	0	0
Fermentation	Acetogenesis	acdA	0	0	0.00756229	0.000831727	0.00534526	0.000474013	0	0	0.0112759	0	0	0	0	0.00337596	0	0.000809972	0	0.00122513	0.1633	0	0	0	0	0	0	0	0	0
Fermentation	Acetogenesis	ack	0	0.0331007	0	0.00123645	0	0	0.00136055	0	0	0	0.00373825	0	0	0.00426352	0	0	0.000998312	0.00462123	0	0	0	0.00268897	0.00112947	0.000696905	0	0	0	0
Fermentation	Acetate to acetyl-CoA	acs	0.00224669	0.00397964	0.00797336	0.0119815	0.00320366	0.000649751	0.00622912	0.0179072	0.00205166	0.000503283	0.00247672	0.00763903	0.00148211	0.00663063	0.00569342	0.000918948	0.00129228	0	0.138968	0.00162367	0.000892644	0.00255694	0.00312328	0.000373191	0.00230329	0.000822422	0.000679939	0.00540488
Fermentation	Lactate utilization	ldh	0	0	0	0	0	0	0.00238364	0	0	0	0	0	0	0	0	0	0.000857497	0	0	0	0.00158896	0	0	0	0	0.00880009	0	0
Fermentation	Pyruvate oxidation	porA	0	0	0	0	0	0	0	0	0.00169959	0	0	0	0.00198576	0	0	0	0	0	0	0	0	0	0	0	0.00345352	0	0	0
Fermentation	Acetogenesis	pta	0	0.00405634	0.00660257	0.030103	0.00346657	0	0.00128731	0.0467915	0.00244657	0.00102096	0.00255091	0	0	0.0138876	0.00780385	0.00124509	0.00128501	0.000664701	0	0	0.00125061	0.00298364	0	0	0	0	0.000541391	0
Halogenated compound utilization	Halogenated compounds breakdown	E3.8.1.2	0	0.00187848	0.0180591	0.0673223	0.0119566	0	0.00257692	0.138602	0.00499979	0.00161078	0.00603412	0.0212064	0.00433739	0.0109169	0.0118131	0.0013583	0	0	0	0	0	0	0	0	0	0	0	0
Hydrogenases	Ni-Fe Hydrogenase	nife-group-1	0	0	0	0	0	0	0	0	0	0	0	0	0	0.0233157	0	0	0	0	0	0	0	0	0	0	0	0	0	0
Metal reduction	Metal (Iron/Manganese) reduction	mtrB	0	0	0	0	0	0	0	0	0	0	0	0	0	0.00124388	0	0	0	0	0	0	0	0	0.00289468	0	0	0	0	0
Metal reduction	Metal (Iron/Manganese) reduction	mtrC	0	0	0	0	0	0	0.000685255	0	0	0	0	0	0	0	0	0	0	0	0	0.000640301	0	0	0	0	0	0	0	0
Methane metabolism	Methane oxidation - Soluble methane monoxygenase	mmoB	0	0	0	0.202202	0	0	0.034609	0	0.00214517	0	0.00432894	0	0	0.00358132	0	0	0	0	0	0	0	0	0	0	0	0	0.00594024	0
Methane metabolism	Methane oxidation - Partculate methane monooxygenase	pmoA	0	0	0	0	0	0	0	0	0	0	0	0	0	0.00179933	0	0	0	0	0	0	0	0	0	0	0	0	0	0
Methane metabolism	Methane oxidation - Partculate methane monooxygenase	pmoB	0	0	0	0	0	0	0	0	0	0	0	0	0	0.000832857	0	0	0	0	0	0	0	0	0	0	0	0	0	0
Methane metabolism	Methane oxidation - Partculate methane monooxygenase	pmoC	0	0	0	0	0	0	0	0	0	0	0	0	0	0.00142125	0	0	0	0	0	0	0	0	0	0	0	0	0	0
Nitrile hydration	Nitrile hydratase	nthA	0.00985746	0	0	0	0	0	0	0	0.00657305	0	0.00767535	0	0.00336432	0.0114753	0.00501488	0	0	0	0	0.00232377	0	0	0	0	0	0	0	0
Nitrile hydration	Nitrile hydratase	nthB	0.0122944	0	0	0	0	0	0	0	0.00999677	0	0.00653268	0	0	0.00814411	0.00330258	0	0	0	0	0.00244178	0	0	0	0	0	0	0	0
Nitrogen cycling	Ammonia oxidation	amoA	0	0	0	0	0	0	0	0	0	0	0	0	0	0	0	0	0	0	0.907344	0	0	0	0	0	0	0	0	0
Nitrogen cycling	Ammonia oxidation	amoB	0	0	0	0	0	0	0	0	0	0	0	0	0	0	0	0	0	0	1.15203	0	0	0	0	0	0	0	0	0
Nitrogen cycling	Ammonia oxidation	amoC	0	0	0	0	0	0	0	0	0	0	0	0	0	0	0	0	0	0	1.32513	0	0	0	0	0	0	0	0	0
Nitrogen cycling	Nitrate reduction	napA	0.0014435	0.000579701	0	0	0	0	0.000601291	0	0	0	0	0	0	0.00733144	0	0	0	0	0	0	0	0	0	0	0	0	0	0
Nitrogen cycling	Nitrate reduction	napB	0.00559034	0	0	0	0	0	0.00268708	0	0	0	0	0	0	0.0316858	0	0	0.000435762	0	0	0	0	0	0	0	0	0	0	0
Nitrogen cycling	Nitrate reduction	narG	0	0.00722673	0.00445904	0	0	0	0.000708338	0	0	0	0	0	0	0.000298551	0	0	0	0	0	0	0	0	0	0	0	0	0.000382312	0
Nitrogen cycling	Nitrate reduction	narH	0	0.0152822	0.00100365	0	0	0	0.00166159	0	0	0	0	0	0	0.00104269	0	0	0	0	0	0	0	0	0	0	0	0	0.000752751	0
Nitrogen cycling	Nitrite reduction to ammonia	nirB	0	0.000483374	0	0	0	0	0	0	0	0	0	0	0	0.0276597	0	0	0	0	0	0	0	0	0.000725407	0	0	0	0.000638277	0
Nitrogen cycling	Nitrite reduction to ammonia	nirD	0.0140356	0.0023373	0	0.0932744	0	0.0048142	0.00457639	0	0	0	0.00744357	0	0	0.10332	0	0	0	0.00394983	0	0	0	0	0.000725407	0	0.0129414	0	0.0047118	0
Nitrogen cycling	Nitrite reduction	nirK	0.00797578	0.00992027	0.0105348	0.010158	0	0.00217329	0.00113702	0	0.00217569	0	0	0.0135204	0	0.01369	0.00211662	0	0	0.00071813	0	0	0	0	0	0	0.00390674	0	0.00123205	0
Nitrogen cycling	Nitric oxide reduction	norC	0.00243516	0.00860684	0.00928346	0.0455961	0.00387103	0.000387693	0.00112339	0	0	0	0	0.0115251	0.000977502	0.0123969	0	0.000381817	0	0	0	0	0.000653028	0	0	0	0	0	0	0
Nitrogen cycling	Nitrous oxide reduction	nosZ	0	0.000840135	0	0	0	0	0	0	0	0	0	0	0	0	0	0	0.0029095	0	0	0	0	0	0	0	0	0	0	0
Nitrogen cycling	Nitrite reduction to ammonia	nrfA	0.00261239	0.00186197	0.00112066	0.0968348	0.00714703	0.000984793	0.0101468	0.00208227	0	0	0.00266649	0	0	0.00381504	0	0	0.00181117	0	0	0	0	0	0.00235767	0.000628579	0	0	0	0
Nitrogen cycling	Nitrite reduction to ammonia	nrfH	0.0185096	0	0	0	0	0.0038732	0.0672283	0	0	0	0.0127553	0	0	0	0	0	0.00541916	0	0	0	0	0	0.00342183	0	0	0	0	0
Nitrogen cycling	Nitrite oxidation	nxrA	0	0	0	0	0.000307115	0.000478737	0.000721043	0	0.00349293	0	0	0	0.000936085	0.00250699	0	0	0	0	0	0	0	0	0	0	0.00135268	0	0	0
Nitrogen cycling	Nitrite oxidation	nxrB	0	0	0	0	0.000899462	0.000974253	0.00143732	0	0.00940982	0	0	0	0	0.00354445	0	0	0	0	0	0	0	0	0	0	0.00366395	0	0	0
Nitrogen cycling	Nitrite reduction	octR	0	0	0	0	0	0	0	0	0	0	0	0	0	0.000848703	0	0	0	0	0	0	0	0	0	0	0	0	0	0
Oxidative phosphorylation	Complex V (F-type H+-transporting ATPase)	atpA (F-type)	0.00272748	0.00455332	0.00491745	0.00629151	0.00338809	0.00102043	0.00828772	0.0204179	0.00302435	0.000920576	0.00300273	0.00924504	0.00181569	0.00686887	0.0104646	0.000969158	0.00161312	0	0	0.00154677	0.00107729	0.0035128	0.00330187	0.00073446	0.00290934	0	0.000835405	0.0086948
Oxidative phosphorylation	Complex V (ATP synthase: V/A-type H+/Na+-transporting ATPase)	atpA (V/A-type)	0	0	0	0	0	0	0	0	0.00316135	0	0	0	0	0	0	0	0	0.00204409	0.206263	0.00121502	0	0	0	0	0	0	0	0
Oxidative phosphorylation	Complex V (ATP synthase: V/A-type H+/Na+-transporting ATPase)	atpB (V/A-type)	0	0	0	0	0	0	0	0	0.00395185	0	0	0	0	0	0	0	0	0.00299771	0.288653	0	0	0	0	0	0	0	0	0
Oxidative phosphorylation	Complex V (F-type H+-transporting ATPase)	atpD (F-type)	0.00389475	0.00501559	0.00605489	0.00674557	0.0042752	0.00109146	0.00972262	0.0236881	0.00329041	0.00075164	0.00326424	0.0110284	0.00214648	0.00802114	0.00179531	0.000987274	0.00192163	0	0	0.00178976	0.00106487	0.00313593	0.00430646	0.000746695	0.00337378	0.00894657	0.000876008	0.00911446
Oxidative phosphorylation	Complex III (Cytochrome c reductase)	fbcH	0	0	0	0	0	0	0	0	0	0	0	0	0	0.00156659	0	0	0	0	0	0	0	0	0	0	0	0	0	0
Oxidative phosphorylation	Complex I (NADH-quinone oxidoreductase)	nuoA	0.0118658	0.0348155	0.0360843	0.0669119	0.0144401	0.00367046	0.0333903	0.102028	0.0135079	0.00267876	0.0150572	0.0515176	0.00848151	0.0343337	0.01122	0.00445957	0.00520644	0.0160522	0	0	0.00351926	0	0	0.00302344	0.0124573	0.0243922	0.00238414	0.0385916
Oxidative phosphorylation	Complex I (NADH-quinone oxidoreductase)	nuoB	0.00801497	0.0240721	0.0201587	0.0431237	0.00938565	0.00359618	0.0215558	0.0785915	0.00912287	0.00181411	0.00677366	0	0.0050311	0.0226511	0	0.0027012	0.00194211	0.00553877	0	0	0.0033404	0	0	0.00257433	0.00886574	0.0141339	0.00286277	0.0292559
Oxidative phosphorylation	Complex I (NADH-quinone oxidoreductase)	nuoC	0.00629654	0.00896035	0.0330101	0.0199973	0.0124886	0.00220756	0.0115479	0.0278597	0.00770137	0	0.00177309	0.0339745	0	0.0185242	0.00478041	0.00408059	0	0	0	0	0.00251458	0	0	0.00238645	0.00904197	0.0402522	0	0
Oxidative phosphorylation	Complex III (Cytochrome c reductase)	petA	0	0	0	0	0	0	0	0	0	0	0	0	0	0.0198202	0	0	0	0	0	0	0	0	0	0	0	0	0	0
Oxidative phosphorylation	Complex III (Cytochrome c reductase)	petB	0	0	0	0.0134178	0.00581938	0	0.00105856	0	0	0	0.00371945	0	0	0.00917044	0	0	0.000535403	0	0	0.00131183	0.00124526	0	0	0	0.00435013	0	0	0
Oxidative phosphorylation	Complex II (Succinate dehydrogenase/Fumarate reductase)	sdhC	0.00393771	0.0111214	0.010345	0.0356777	0.0145144	0.00210679	0.0284277	0.0478123	0	0.00171085	0.00734765	0	0.00387109	0.0326104	0	0.00255113	0.00433885	0	0	0.00357904	0.00219279	0.0074848	0.0119968	0.00105498	0	0	0	0
Oxidative phosphorylation	Complex II (Succinate dehydrogenase/Fumarate reductase)	sdhD	0	0	0	0	0.0162882	0	0	0	0	0	0	0	0	0.0302053	0.00768362	0	0	0	0	0	0	0	0	0	0	0	0	0
Oxygen metabolism (Oxidative phosphorylation Complex IV)	Oxygen metabolism - cytochrome c oxidase, cbb3-type	ccoN	0	0.000738418	0	0	0	0	0.000496915	0	0	0	0	0	0	0.00537246	0	0	0.00363101	0	0	0	0	0	0	0	0	0.0102059	0	0
Oxygen metabolism (Oxidative phosphorylation Complex IV)	Oxygen metabolism - cytochrome c oxidase, cbb3-type	ccoO	0	0.000738418	0	0	0	0	0.000496915	0.0114208	0	0	0	0	0	0.0123185	0	0	0.00612892	0	0	0	0	0	0	0	0	0	0	0
Oxygen metabolism (Oxidative phosphorylation Complex IV)	Oxygen metabolism - cytochrome c oxidase, cbb3-type	ccoP	0.00595217	0.00159926	0.0162447	0	0	0.0013053	0.00117011	0	0	0	0.00238967	0.00728231	0.000977502	0.019693	0	0	0.00131221	0	0	0.0023458	0.00159789	0	0.00253079	0	0	0	0	0
Oxygen metabolism (Oxidative phosphorylation Complex IV)	Oxygen metabolism - cytochrome c oxidase, caa3-type	coxA	0	0.00406066	0.00450839	0.0122467	0	0.00089736	0.00941857	0.0182242	0.00290831	0	0.00377627	0	0.0014871	0.00553092	0.00491215	0.000681931	0	0	0	0	0.000893506	0.00275878	0	0.000830724	0	0	0.000572829	0.0093248
Oxygen metabolism (Oxidative phosphorylation Complex IV)	Oxygen metabolism - cytochrome c oxidase, caa3-type	coxB	0	0.00734234	0.00978399	0.0351567	0	0.00158252	0.0144487	0.0326487	0.00435486	0	0.00522243	0	0.00435052	0.00669225	0.0103258	0.00101577	0	0	0	0.00122114	0.00193943	0.00488285	0	0.00104965	0	0	0.0014452	0.0137721
Oxygen metabolism (Oxidative phosphorylation Complex IV)	Oxygen metabolism - cytochrome (quinone) oxidase, bd type	cydA	0	0.00361066	0.00473505	0.00824901	0	0	0	0.00866652	0	0.000591168	0.0034664	0.00714962	0	0.00202304	0	0	0.00404322	0	0	0	0	0.00246453	0.00985474	0	0.00273345	0	0	0
Oxygen metabolism (Oxidative phosphorylation Complex IV)	Oxygen metabolism - cytochrome (quinone) oxidase, bd type	cydB	0	0	0	0	0	0	0	0	0	0	0	0	0	0.00256667	0	0	0	0	0	0	0	0	0	0	0.0033276	0	0	0
Perchlorate reduction	Perchlorate reduction	pcrA	0	0.0116563	0.000487524	0	0	0	0.000630108	0	0.00469854	0	0	0	0	0.00118908	0	0	0	0	0	0	0	0	0	0	0	0	0	0
Perchlorate reduction	Perchlorate reduction	pcrB	0	0	0	0	0	0	0	0	0.0103476	0	0	0	0	0.00627207	0	0	0	0	0	0	0	0	0	0	0	0	0	0
Selenate reduction	Selenate reduction	xdhD	0	0	0	0	0.00370009	0	0	0.00710003	0.00146277	0	0	0	0	0	0	0	0	0	0	0	0	0	0	0	0	0	0	0
Selenate reduction	Selenate reduction	YgfK	0.00129877	0	0.00143837	0.0102286	0.00450254	0	0.000572941	0.00186752	0	0	0	0	0	0	0	0	0.00145655	0	0	0	0	0	0	0	0	0	0	0
Selenate reduction	Selenate reduction	ygfM	0	0	0	0	0	0	0	0.0306869	0.00758008	0	0	0	0	0	0	0	0	0	0	0	0	0	0	0	0	0	0	0
Sulfur cycling	Metabolism of organic sulfur | SAH (S-adenosyl-L-homocysteine) -> Homocysteine	ahcY	0.00268943	0.00584577	0.0104107	0.019594	0.00969866	0.00145863	0.0187937	0.0267798	0.00374795	0.000827378	0.00406862	0.0121916	0.00291997	0.0102134	0.00229523	0.00156715	0.00253856	0.0019314	0.222822	0.000979071	0.00104722	0.00652514	0.00355869	0	0	0.00615909	0.000738401	0.010987
Sulfur cycling	Dissimilatory sulfur metabolism | Sulfate reduction	aprA	0	0	0	0	0	0	0	0	0.000764815	0	0	0	0	0.0064719	0	0	0	0	0	0	0	0	0	0	0	0	0	0
Sulfur cycling	Dissimilatory sulfur metabolism | Sulfate reduction	aprB	0	0	0	0	0	0	0	0	0.0034255	0	0	0	0	0.0212586	0	0	0	0	0	0	0	0	0	0	0	0	0	0
Sulfur cycling	Metabolism of organic sulfur | Cysteine <-> 3-mercaptopyruvate	aspB	0.00377977	0.00663284	0	0.0210275	0.00455958	0.00129856	0.0270115	0.0382552	0.00275745	0	0.00369623	0	0.00199089	0.00541338	0	0.00148345	0.00128298	0.00369647	0	0	0.00150175	0.0029907	0.00741729	0.000468218	0.00427353	0.00665883	0.0012142	0
Sulfur cycling	Assimilatory sulfur metabolism| APS (Adenosine 5'-phosphosulfate) <-> PAPS (3'-Phosphoadenosine 5'-phosphosulfate)	cysC	0.0207479	0	0	0	0	0	0.00620647	0	0	0	0.00715326	0	0	0.0283618	0	0	0.000493569	0	0	0.00211034	0	0	0.00899005	0	0	0.02568	0	0
Sulfur cycling	Assimilatory sulfur metabolism| Sulfate <-> APS (Adenosine 5'-phosphosulfate)	cysD	0	0.00942127	0.00215541	0	0.00192011	0.0016444	0.0115462	0.0140622	0.00291316	0.000931901	0.00691512	0.020129	0.00334201	0.00967111	0	0	0.00293282	0.00147263	0	0	0	0.00439316	0	0	0.00604198	0	0	0
Sulfur cycling	Assimilatory sulfur metabolism| PAPS (3'-Phosphoadenosine 5'-phosphosulfate) <-> Sulfite	cysH	0.0105675	0.0181637	0.0430317	0	0.00207276	0.00152812	0.00911255	0.0137484	0.00757878	0.0016842	0.0055373	0.0205299	0.00451188	0.0118829	0	0	0.00405124	0	0.00663144	0.00467592	0.00166503	0.00907303	0.00512904	0	0.00686067	0.0156875	0.00257806	0.0172321
Sulfur cycling	Assimilatory sulfur metabolism| Sulfite -> Sulfide	cysJ	0	0	0	0	0	0.00103386	0	0	0	0	0	0	0	0.0018252	0	0	0	0	0	0	0	0	0	0	0	0	0	0
Sulfur cycling	Assimilatory sulfur metabolism| Sulfide -> Cysteine	cysK	0	0	0.0135818	0.027978	0.00405735	0.00181564	0.0115241	0	0.00546888	0	0.00382293	0	0.0031326	0.00845232	0.00215584	0.00190846	0.00226974	0.00382301	0	0.00142125	0	0.00361298	0.00570939	0.000968449	0.00508409	0	0.00150198	0
Sulfur cycling	Sulfur-related amino acid metabolism | Cysteine -> Sulfide	cysK	0	0	0.0135818	0.027978	0.00405735	0.00181564	0.0115241	0	0.00546888	0	0.00382293	0	0.0031326	0.00845232	0.00215584	0.00190846	0.00226974	0.00382301	0	0.00142125	0	0.00361298	0.00570939	0.000968449	0.00508409	0	0.00150198	0
Sulfur cycling	Assimilatory sulfur metabolism| Sulfide -> Cysteine	cysM	0.00985136	0	0	0	0	0.00168766	0	0	0	0	0.00390118	0	0	0.0198976	0	0	0.00122508	0	0	0	0	0	0	0	0	0	0	0
Sulfur cycling	Sulfur-related amino acid metabolism | Cysteine -> Sulfide	cysM	0.00985136	0	0	0	0	0.00168766	0	0	0	0	0.00390118	0	0	0.0198976	0	0	0.00122508	0	0	0	0	0	0	0	0	0	0	0
Sulfur cycling	Assimilatory sulfur metabolism| Sulfate <-> APS (Adenosine 5'-phosphosulfate)	cysN	0	0.00606596	0.000966875	0	0.000849067	0	0.00108179	0.00935829	0.00249884	0	0.003137	0	0.00275592	0.00702621	0	0	0.00315131	0	0	0	0	0.00341255	0	0	0	0	0	0
Sulfur cycling	Assimilatory sulfur metabolism| Sulfate <-> APS (Adenosine 5'-phosphosulfate)	cysNC	0	0	0.000966875	0	0.000849067	0	0.00108179	0	0	0	0.003137	0	0	0.00475271	0	0	0.000493569	0	0	0	0	0	0	0	0	0	0	0
Sulfur cycling	Assimilatory sulfur metabolism| APS (Adenosine 5'-phosphosulfate) <-> PAPS (3'-Phosphoadenosine 5'-phosphosulfate)	cysNC	0	0	0.000966875	0	0.000849067	0	0.00108179	0	0	0	0.003137	0	0	0.00475271	0	0	0.000493569	0	0	0	0	0	0	0	0	0	0	0
Sulfur cycling	Sulfur-related amino acid metabolism | SAMe (S-adenosyl-L-methionine) -> SAH (S-adenosyl-L-homocysteine)	dcm	0.000517286	0.00177891	0.00317883	0.00101092	0.00132347	0.00109949	0.0014417	0	0.00215083	0	0	0	0	0.00475593	0	0	0.00204689	0	0	0.00146263	0.000543314	0	0.000888997	0	0	0.00169659	0	0
Sulfur cycling	Sulfur-related amino acid metabolism | Cysteine -> Sulfide	dcyD	0	0	0	0.0216774	0	0	0	0	0	0	0	0	0	0.00909658	0	0	0.000904203	0	0	0	0	0.00478215	0	0	0	0.0142398	0	0
Sulfur cycling	DMSO metabolism | DMSO (Dimethyl sulfoxide) <-> DMS (Dimethyl sulfide)	ddhA	0.00122074	0.00350464	0.00405104	0.00812015	0.00177781	0	0.00712153	0.00157889	0.00187946	0	0	0	0.000902676	0.00418556	0.00320663	0	0.000340092	0	0.00165161	0.00128927	0	0.00180149	0.00200692	0	0.00135268	0.00284474	0.000382312	0
Sulfur cycling	DMSO metabolism | DMS (Dimethyl sulfide) <-> Methanethiol	dmoB	0.00931622	0.0101746	0.0220714	0.0542662	0.00749145	0.00495521	0.0229146	0.0608186	0.00692197	0.0010433	0.00390939	0	0.00469279	0.0190191	0.0177263	0.00238056	0.0018781	0.00263542	0	0	0.00327751	0.00624353	0.0137173	0.00175305	0	0.00242894	0.00362404	0.0225913
Sulfur cycling	DMSO metabolism | DMSO (Dimethyl sulfoxide) -> Methanesulfonate	dsoB	0	0	0	0	0	0	0	0	0	0	0	0	0	0.00104539	0	0	0	0	0	0	0	0	0	0	0	0	0	0
Sulfur cycling	DMSO metabolism | DMSO (Dimethyl sulfoxide) <-> DMS (Dimethyl sulfide)	dsoB	0	0	0	0	0	0	0	0	0	0	0	0	0	0.00104539	0	0	0	0	0	0	0	0	0	0	0	0	0	0
Sulfur cycling	Dissimilatory sulfur metabolism | Sulfur oxidation/Sulfite reduction	dsrA	0	0	0	0	0	0	0	0	0	0	0	0	0	0.0264847	0	0	0	0	0	0	0	0	0	0	0	0	0	0
Sulfur cycling	Dissimilatory sulfur metabolism | Sulfur oxidation/Sulfite reduction	dsrB	0	0	0	0	0	0	0	0	0	0	0	0	0	0.0270341	0	0	0	0	0	0	0	0	0	0	0	0	0	0
Sulfur cycling	Dissimilatory sulfur metabolism | Sulfur oxidation/Sulfite reduction	dsrC	0	0	0	0	0	0	0	0	0	0	0	0	0	0.00597818	0	0	0	0	0	0	0	0	0	0	0	0	0	0
Sulfur cycling	Dissimilatory sulfur metabolism | Sulfur oxidation/Sulfite reduction	dsrH	0	0	0	0	0	0	0	0	0	0	0	0	0	0.00226918	0	0	0	0	0	0	0	0	0	0	0	0	0	0
Sulfur cycling	Dissimilatory sulfur metabolism | Sulfur oxidation/Sulfite reduction	dsrK	0	0	0	0	0	0	0	0	0	0	0	0	0	0.0138932	0	0	0	0	0	0	0	0	0	0	0	0	0	0
Sulfur cycling	Dissimilatory sulfur metabolism | Sulfur oxidation/Sulfite reduction	dsrO	0	0	0	0	0	0	0	0	0	0	0	0	0	0.0398661	0	0	0	0	0	0	0	0	0	0	0	0	0	0
Sulfur cycling	Dissimilatory sulfur metabolism | Sulfur oxidation/Sulfite reduction	dsrP	0	0	0	0	0	0	0	0	0	0	0	0	0	0.000735045	0	0	0	0	0	0	0	0	0	0	0	0	0	0
Sulfur cycling	Dissimilatory sulfur metabolism | Sulfur oxidation/Sulfite reduction	dsrR	0	0	0	0	0	0	0	0	0	0	0	0	0	0.0651636	0	0	0	0	0	0	0	0	0	0	0	0	0	0
Sulfur cycling	Metabolism of organic sulfur | Cystathionine -> Homocysteine	malY	0.00302025	0.00091357	0.0079387	0	0	0	0.00127237	0.082302	0.00270819	0	0	0	0	0.00627065	0	0	0	0	0	0	0	0	0.00403109	0	0	0	0	0
Sulfur cycling	Sulfur-related amino acid metabolism | Cysteine -> Sulfide	malY	0.00302025	0.00091357	0.0079387	0	0	0	0.00127237	0.082302	0.00270819	0	0	0	0	0.00627065	0	0	0	0	0	0	0	0	0.00403109	0	0	0	0	0
Sulfur cycling	DMSO metabolism | DMS (Dimethyl sulfide) <-> Methanethiol	mddA	0	0.0090327	0.00592712	0	0	0	0.0825842	0	0	0	0.00525502	0	0.00325179	0.0202961	0	0	0	0.00833128	0	0.00248443	0	0	0	0	0	0.00165682	0	0
Sulfur cycling	Sulfur-related amino acid metabolism | Methionine -> Methanethiol	megL	0.00370072	0.00646406	0.00699834	0.0205005	0.00511605	0	0.0137875	0.028166	0.00528557	0.000799831	0.00376626	0	0.00498932	0.0105447	0.00709789	0.00240271	0.00158538	0.00330082	0	0	0	0.00392405	0.00471173	0	0	0	0	0.00866325
Sulfur cycling	Metabolism of organic sulfur | Cysteine <-> Cystathionine	metB	0.0029655	0.0065482	0.00766784	0.0202064	0.00435673	0	0.00557522	0	0.00528296	0.000799831	0.00376626	0	0	0.00826545	0.00802709	0.00240271	0	0.00330082	0	0	0	0.00401807	0.00471173	0	0	0	0	0
Sulfur cycling	Metabolism of organic sulfur | Cystathionine -> Homocysteine	metC	0.00384597	0.00842255	0.00893599	0.0111895	0	0	0.0022601	0	0	0.000799831	0	0	0	0.00296205	0.00802709	0.00240271	0	0.00565916	0	0	0	0	0	0	0	0	0	0
Sulfur cycling	Sulfur-related amino acid metabolism | Cysteine -> Sulfide	metC	0.00384597	0.00842255	0.00893599	0.0111895	0	0	0.0022601	0	0	0.000799831	0	0	0	0.00296205	0.00802709	0.00240271	0	0.00565916	0	0	0	0	0	0	0	0	0	0
Sulfur cycling	Metabolism of organic sulfur | Homocysteine <-> Methionine	metE	0.024705	0.00147778	0.00456493	0.00677288	0	0.00215756	0.0092305	0.0441291	0.00531158	0.0011426	0.00427124	0	0.00835141	0.00814602	0.0196634	0.000976566	0.00277669	0.00334825	0.00592725	0.00253137	0.00133847	0	0	0	0	0.0341497	0	0
Sulfur cycling	Metabolism of organic sulfur | Homocysteine -> Methionine	metH	0.00116084	0.00226611	0.00381699	0.00643028	0.0032672	0.000323446	0.00135076	0	0.00208983	0.000356489	0.00121494	0.00412058	0.00081803	0.00353653	0.0033112	0.000753894	0.000766793	0	0.651124	0.000937107	0.000402562	0.00114974	0.0020567	0.000659151	0.00148462	0.00103149	0.000317685	0.00355607
Sulfur cycling	Sulfur-related amino acid metabolism | Methionine -> SAMe (S-adenosyl-L-methionine)	metK	0.00334154	0.00557179	0.0107473	0.0215996	0.00594473	0.00113641	0.00856485	0.0289571	0.00364846	0.00073893	0.00361148	0.00953936	0.00212214	0.0115487	0.00852658	0.0015792	0.00210463	0.00210228	0.550092	0.00739447	0.0012246	0.00352935	0.00467099	0	0	0.00723947	0.00130982	0.0113932
Sulfur cycling	Metabolism of organic sulfur | OAHS (O-acetylhomoserine) + Sulfide -> Homocysteine	metY	0	0	0.0135127	0	0	0	0.0298993	0.00508067	0	0	0	0	0.00498932	0.00595012	0.00724501	0	0.00158538	0	0	0	0	0	0	0	0	0	0	0.00866325
Sulfur cycling	Metabolism of organic sulfur | MHO (L-methionine (R)-S-oxide) -> Methionine)	msrC	0.00154639	0.0171292	0.01584	0.0291253	0.0110822	0	0.0782297	0	0	0	0	0	0	0.0223217	0	0.00206964	0	0	0	0	0	0.0113632	0	0	0	0	0	0
Sulfur cycling	DMSO metabolism | DMSO (Dimethyl sulfoxide) -> Methanesulfonate	msuD	0	0	0	0	0	0	0	0.00993624	0.00675818	0	0	0	0	0	0	0	0	0	0	0	0	0	0	0	0	0	0	0
Sulfur cycling	Metabolism of organic sulfur | SAH (S-adenosyl-L-homocysteine) -> SRH (S-ribosylhomocysteine)	mtnN	0.00560361	0	0	0.00069451	0	0	0.00314842	0.0220844	0.00731947	0	0.00522861	0.0157312	0	0.023807	0	0	0.00295868	0.00187217	0	0	0	0	0	0	0	0.0149318	0	0
Sulfur cycling	Dissimilatory sulfur metabolism | Sulfate reduction	sat	0.00346337	0	0.00814036	0.0157439	0.00325617	0.00153642	0.00135559	0.00138283	0.00341688	0	0.00249825	0	0	0.012181	0	0	0	0	0.0040945	0	0.00141269	0	0.00449484	0	0.000749805	0.00882571	0.00130545	0.0115753
Sulfur cycling	Dissimilatory sulfur metabolism | Sulfide oxidation	sdo	0.00138202	0.00181853	0.0190412	0.0441206	0.0155239	0.00273971	0.00583093	0.00875071	0.00711881	0.000581746	0.00303342	0.021671	0	0.015114	0.0160325	0.00138989	0.000980994	0	1.08361	0	0.00276186	0	0.00669806	0	0	0	0.00161077	0.0147887
Sulfur cycling	DMSO metabolism | DMSO (Dimethyl sulfoxide) -> Methanesulfonate	sfnG	0	0	0	0	0	0	0	0	0	0	0	0	0	0.000980593	0	0	0	0	0	0	0	0	0	0	0	0.0100783	0	0
Sulfur cycling	Dissimilatory sulfur metabolism | Thiosulfate oxidation	soxA	0	0	0	0	0	0	0	0	0	0	0	0	0	0.00732304	0	0	0	0	0	0	0	0	0	0	0	0	0	0
Sulfur cycling	Dissimilatory sulfur metabolism | Thiosulfate oxidation	soxB	0	0	0	0	0	0	0	0	0	0	0	0	0	0.00660295	0	0	0	0	0	0	0	0	0	0	0	0	0	0
Sulfur cycling	Dissimilatory sulfur metabolism | Thiosulfate oxidation	soxC	0	0	0.0126945	0	0	0	0	0	0	0	0	0	0	0.0154135	0.000721525	0	0	0	0	0	0	0	0	0	0	0	0	0
Sulfur cycling	Dissimilatory sulfur metabolism | Thiosulfate oxidation	soxD	0.0192896	0	0.0235641	0	0	0	0	0	0	0	0	0	0	0.0213622	0.00168067	0	0	0	0	0	0	0	0	0	0.00210686	0	0	0
Sulfur cycling	Dissimilatory sulfur metabolism | Thiosulfate oxidation	soxX	0.00157268	0	0	0.0100358	0.00467634	0.000387693	0.00868482	0	0.0192007	0	0.00102805	0.0115251	0.000977502	0.0158586	0	0.00069139	0.000474969	0	0	0.000277972	0.000561616	0	0.00505268	0	0	0	0	0
Sulfur cycling	Dissimilatory sulfur metabolism | Thiosulfate oxidation	soxY	0	0	0	0	0	0	0	0	0	0	0	0	0	0.0170107	0	0	0	0	0	0	0	0	0	0	0	0	0	0
Sulfur cycling	Dissimilatory sulfur metabolism | Thiosulfate oxidation	soxYZ	0	0	0	0	0	0	0	0	0	0	0	0	0	0.0308867	0	0	0	0	0	0	0	0	0	0	0	0	0	0
Sulfur cycling	Dissimilatory sulfur metabolism | Thiosulfate oxidation	soxZ	0	0	0	0	0	0	0	0	0	0	0	0	0	0.0498901	0	0	0	0	0	0	0	0	0	0	0	0	0	0
Sulfur cycling	Dissimilatory sulfur metabolism | Sulfide oxidation	sqr	0	0	0	0	0	0	0	0	0.0106765	0	0	0	0	0	0	0	0	0	0	0	0	0	0	0	0	0	0	0
Sulfur cycling	Sulfite production from organic sulfur | Alkylsulfonate/Isethionate -> Sulfite	ssuD	0	0	0	0	0.00684991	0	0	0.00581317	0.00302655	0	0	0	0.00285645	0.00562484	0	0	0	0	0	0	0	0	0	0	0	0	0.000773171	0
Sulfur cycling	Sulfite production from organic sulfur | Taurine -> Sulfite	tauD	0	0	0.0188455	0	0	0	0	0	0	0	0	0	0	0.00782162	0.0114023	0	0	0	0	0.00438709	0.00154883	0	0.0128846	0	0	0	0	0
Urea utilization	Urease	ureA	0	0	0	0	0	0.00283828	0	0	0.00359274	0.00277949	0.00431673	0	0.00274653	0.0102389	0.00837921	0	0.0018264	0	0	0.00667261	0	0	0	0.00449406	0	0	0.00461122	0
Urea utilization	Urease	ureB	0	0	0	0	0	0.00186869	0	0	0.00227353	0.00494843	0.00431673	0	0.003104	0.0114963	0.00915723	0	0.00305094	0	0	0.00307072	0	0	0	0.00529968	0	0	0.00282051	0
Urea utilization	Urease	ureC	0	0	0	0	0	0.000755246	0	0	0.000785902	0.000711343	0.00174386	0	0.000712888	0.00526416	0.00167435	0	0.000548444	0	0.617976	0.000767912	0	0	0	0.000680994	0.000903333	0	0.000819215	0

## Sheet: Table S5
Table S5 Genome description of duplicated total metagenome-assembled genomes (MAGs) in this study
Genome	Classification	Completeness	Contamination	Strain heterogeneity	Genome size (bp)	# Ambiguous bases	# Scaffolds	# Contigs	N50 (scaffolds)	N50 (contigs)	Mean scaffold length (bp)	Mean contig length (bp)	Longest scaffold (bp)	Longest contig (bp)	GC	GC std (scaffolds > 1kbp)	Coding density	Translation table	# Predicted genes
MT1_thaum1	d__Archaea;p__Thermoproteota;c__Nitrososphaeria;o__Nitrososphaerales;f__UBA141;g__;s__	94.34	1.94	0	1466391	938	87	178	28370	16030	16855	8232	61586	61586	43.6	1.17	90.37	11	1684
MT7_thaum2	d__Archaea;p__Thermoproteota;c__Nitrososphaeria;o__Nitrososphaerales;f__Nitrosopumilaceae;g__Nitrosopumilus;s__Nitrosopumilus sp007036605	98.06	0	0	1164611	2000	83	103	21364	16010	14031	11287	89795	52974	33.3	1.18	89.76	11	1456
MT6_bin.43	d__Archaea;p__Nanoarchaeota;c__Nanoarchaeia;o__Woesearchaeales;f__J091;g__;s__	80.37	0.93	0	1219409	440	166	210	8959	7761	7345	5804	25481	25481	51	1.61	91.48	11	1436
MT8_bin.44	d__Archaea;p__Nanoarchaeota;c__Nanoarchaeia;o__Woesearchaeales;f__;g__;s__	76.87	5.92	0	887226	599	128	185	9259	6684	6931	4792	28611	28611	38.2	1.3	92.29	11	1161
MT1_bin.82	d__Bacteria;p__Zixibacteria;c__;o__;f__;g__;s__	88.21	0	0	2459195	380	292	330	10241	9947	8421	7450	36068	34070	53.7	1.09	91	11	2400
MT8_bin.121	d__Bacteria;p__Proteobacteria;c__Gammaproteobacteria;o__Xanthomonadales;f__SZUA-38;g__;s__	84.51	5.79	4.35	5672744	6656	888	1539	7381	5013	6388	3681	35691	19126	54.6	2.29	86.51	11	6048
MT1_bin.66	d__Bacteria;p__Proteobacteria;c__Gammaproteobacteria;o__Xanthomonadales;f__SZUA-36;g__SZUA-36;s__	76.21	3.15	26.67	2297455	1709	397	557	6442	5342	5787	4121	43949	29204	52.7	1.41	92.28	11	2441
MT5_bin.123	d__Bacteria;p__Proteobacteria;c__Gammaproteobacteria;o__Woeseiales;f__Woeseiaceae;g__UBA1847;s__	78.87	1.37	22.22	2058181	800	131	139	30160	29668	15711	14801	69342	69342	56.9	1.35	94.31	11	2025
MT9_bin.91	d__Bacteria;p__Proteobacteria;c__Gammaproteobacteria;o__Woeseiales;f__Woeseiaceae;g__UBA1847;s__	83.11	3.43	36.84	2703223	900	280	289	13602	12785	9654	9350	65731	65731	56.3	1.65	92.87	11	2702
MT8_bin.18	d__Bacteria;p__Proteobacteria;c__Gammaproteobacteria;o__Woeseiales;f__Woeseiaceae;g__UBA1844;s__	75.86	2.07	50	2516036	270	317	344	9915	9385	7937	7313	69034	69034	55.6	2.11	92.41	11	2601
MT6_bin.70	d__Bacteria;p__Proteobacteria;c__Gammaproteobacteria;o__Woeseiales;f__Woeseiaceae;g__SZUA-117;s__SZUA-117 sp004357475	87.27	2.94	35.29	3484091	210	330	342	14544	14456	10557	10186	117129	117129	55.8	1.53	91.32	11	3470
MT5_bin.71	d__Bacteria;p__Proteobacteria;c__Gammaproteobacteria;o__Woeseiales;f__Woeseiaceae;g__;s__	79.07	3.9	5.56	3048068	2200	349	371	11209	10597	8733	8209	71230	71230	55.4	1.78	90.9	11	3090
MT8_bin.100	d__Bacteria;p__Proteobacteria;c__Gammaproteobacteria;o__UBA6522;f__UBA6522;g__SMWC01;s__SMWC01 sp004357505	81.73	3.18	21.05	2623407	455	327	368	10526	10112	8022	7127	52122	52122	57.8	2.01	90.74	11	2691
MT9_bin.53	d__Bacteria;p__Proteobacteria;c__Gammaproteobacteria;o__UBA4486;f__UBA4486;g__SMWN01;s__	83.31	0.7	50	1632342	3600	184	220	11893	10618	8871	7403	53920	40335	43.6	1.69	88.48	11	1663
MT1_bin.83	d__Bacteria;p__Proteobacteria;c__Gammaproteobacteria;o__UBA4486;f__UBA4486;g__;s__	91.52	5.67	6.9	3146437	874	300	373	14626	13067	10488	8433	74674	74674	46.8	2.53	87.44	11	3105
MT2_bin.15	d__Bacteria;p__Proteobacteria;c__Gammaproteobacteria;o__Pseudomonadales;f__Pseudohongiellaceae;g__UBA9145;s__	89.34	1.54	12.5	3543737	1240	380	504	12767	9796	9325	7028	87427	69281	50	2.08	88.14	11	3561
MT1_bin.126	d__Bacteria;p__Proteobacteria;c__Gammaproteobacteria;o__Pseudomonadales;f__HTCC2089;g__UBA4582;s__	82.41	6.81	3.12	4628935	4638	707	1156	7671	5370	6547	4000	32071	25727	50.6	1.73	90.22	11	4972
MT8_bin.46	d__Bacteria;p__Proteobacteria;c__Gammaproteobacteria;o__Pseudomonadales;f__HTCC2089;g__SMWK01;s__	84.69	3.55	5.88	4104603	1841	566	736	8776	7085	7251	5574	32107	31084	55.9	1.45	90.08	11	4297
MT6_bin.76	d__Bacteria;p__Proteobacteria;c__Gammaproteobacteria;o__;f__;g__;s__	76.34	2.24	42.86	2022916	220	222	226	13309	13309	9112	8949	67996	67836	58.3	2.03	92.05	11	2053
MT6_bin.63	d__Bacteria;p__Proteobacteria;c__Alphaproteobacteria;o__UBA2966;f__;g__;s__	78.75	7.78	0	3819924	2513	709	957	6017	5008	5387	3988	31186	26714	63.7	2.18	87.77	11	4115
MT6_bin.58	d__Bacteria;p__Proteobacteria;c__Alphaproteobacteria;o__UBA11136;f__UBA11136;g__;s__	86.23	4.75	0	1926499	730	225	289	12521	10091	8562	6663	66611	66611	66.3	2.07	85.9	11	1949
MT1_bin.141	d__Bacteria;p__Proteobacteria;c__Alphaproteobacteria;o__SMXQ01;f__SMXQ01;g__SMXQ01;s__SMXQ01 sp004356985	93.12	2.25	71.43	2919944	210	348	369	11135	10929	8390	7912	59788	59788	64.6	2.4	87.91	11	2942
MT4_bin.14	d__Bacteria;p__Proteobacteria;c__Alphaproteobacteria;o__Rhodospirillales;f__Casp-alpha2;g__Casp-alpha2;s__	93.91	1.16	0	2552441	210	183	195	22987	22664	13947	13088	63075	53686	62.3	2.13	88.56	11	2592
MT3_bin.121	d__Bacteria;p__Planctomycetota;c__Phycisphaerae;o__Sedimentisphaerales;f__Anaerohalophaeraceae;g__UBA2266;s__	82.89	0	0	2791562	1540	497	516	6032	5870	5616	5407	28220	28220	57.3	2.11	86.92	11	2589
MT4_bin.110	d__Bacteria;p__Planctomycetota;c__Phycisphaerae;o__Phycisphaerales;f__SM1A02;g__;s__	93.18	3.41	0	3209095	4820	266	316	18726	15383	12064	10140	111285	111285	67	1.49	91.1	11	2938
MT4_bin.92	d__Bacteria;p__Planctomycetota;c__Phycisphaerae;o__Phycisphaerales;f__SM1A02;g__;s__	80.98	0.57	0	2641791	369	399	434	7854	7206	6621	6086	38236	38236	68.1	1.47	86.24	11	2359
MT1_bin.113	d__Bacteria;p__Nitrospirota;c__Nitrospiria;o__Nitrospirales;f__UBA8639;g__SPGG5;s__	88.12	1.82	0	2830019	555	363	416	9253	8644	7796	6801	32389	32389	50	1.61	81.94	11	2953
MT5_bin.138	d__Bacteria;p__Nitrospinota;c__Nitrospinia;o__Nitrospinales;f__Nitrospinaceae;g__SMVS01;s__	80.85	2.14	0	2106288	282	327	336	7211	7139	6441	6267	29233	29233	50.9	3.11	87.78	11	2238
MT5_bin.141	d__Bacteria;p__Myxococcota_A;c__UBA9160;o__UBA9160;f__UBA4427;g__;s__	79.61	2.26	0	4348642	812	808	887	6109	5707	5381	4901	21141	17497	61.2	1.64	90.72	11	4430
MT2_bin.68	d__Bacteria;p__Myxococcota_A;c__UBA9160;o__UBA9160;f__SMWR01;g__SMWR01;s__SMWR01 sp004356735	90.53	6.06	0	3601613	850	505	590	9070	7974	7131	6102	38776	35564	65.4	1.61	90.73	11	3651
MT2_bin.55	d__Bacteria;p__Marinisomatota;c__SORT01;o__SORT01;f__SORT01;g__SORT01;s__	86.65	1.1	0	2001135	410	272	313	9184	8361	7357	6392	41374	41374	41.3	2	91.04	11	2074
MT4_bin.41	d__Bacteria;p__Marinisomatota;c__SORT01;o__SORT01;f__SORT01;g__SORT01;s__	77.25	0	0	1636915	1400	159	173	15334	14708	10295	9453	84072	84072	42.2	2.13	91.63	11	1619
MT8_bin.26	d__Bacteria;p__Marinisomatota;c__Marinisomatia;o__SCGC-AAA003-L08;f__TS1B11;g__TS1B11;s__	82.6	1.16	100	1699418	354	293	327	6649	6177	5800	5195	21448	20133	60.4	2.03	92.81	11	1809
MT1_bin.72	d__Bacteria;p__Latescibacterota;c__UBA2968;o__UBA8231;f__UBA8231;g__UBA8231;s__	89.85	2.2	0	5257861	1927	671	860	10114	8119	7835	6111	60433	60433	65.1	2.04	92.27	11	5034
MT7_bin.25	d__Bacteria;p__KSB1;c__UBA2214;o__JdFR-76;f__JdFR-76;g__;s__	90.01	2.75	0	4114958	4047	826	1213	5127	4217	4981	3389	36951	35966	38.8	2.68	86.67	11	4327
MT3_bin.3	d__Bacteria;p__KSB1;c__UBA2214;o__CR04bin15;f__CR04bin15;g__N075bin58;s__N075bin58 sp004356825	91.69	3.3	0	4231130	3300	448	481	13722	12669	9444	8789	79195	79195	44.4	2.21	86.88	11	3854
MT1_bin.106	d__Bacteria;p__KSB1;c__UBA2214;o__CR04bin15;f__CR04bin15;g__CR04bin15;s__CR04bin15 sp004357015	88.76	2.7	14.29	4460462	4804	642	1100	8354	5474	6947	4050	37043	21089	50.7	2.87	87.64	11	4551
MT8_bin.85	d__Bacteria;p__Gemmatimonadota;c__Gemmatimonadetes;o__SG8-23;f__UBA6960;g__UBA822;s__	76.34	2.85	25	2301460	875	354	438	7697	6586	6501	5252	47946	29510	62.8	1.34	91.82	11	2336
MT1_bin.76	d__Bacteria;p__Gemmatimonadota;c__Gemmatimonadetes;o__Gemmatimonadales;f__GWC2-71-9;g__;s__	81.32	1.65	50	2207551	190	337	356	7501	7220	6550	6200	31047	31047	56.9	1.49	91.63	11	2257
MT2_bin.32	d__Bacteria;p__Gemmatimonadota;c__Gemmatimonadetes;o__Gemmatimonadales;f__GWC2-71-9;g__;s__	87.85	2.2	0	4116736	1080	590	697	8957	8127	6977	5904	67675	54396	61.9	1.5	88.89	11	4055
MT1_bin.136	d__Bacteria;p__Gemmatimonadota;c__Gemmatimonadetes;o__;f__;g__;s__	84.31	8.79	0	3158583	2731	554	817	6203	4799	5701	3862	38444	38444	60.5	1.81	90.86	11	3459
MT7_bin.53	d__Bacteria;p__Desulfobacterota_D;c__UBA1144;o__UBA2774;f__N074bin48;g__N074bin48;s__	81.91	0.84	100	1876278	620	334	396	6376	5708	5617	4736	33740	28351	35.6	1.94	89.26	11	2274
MT7_bin.27	d__Bacteria;p__Chloroflexota;c__Dehalococcoidia;o__UBA3495;f__GCA-2712585;g__;s__	75.73	3.97	15.38	1599853	929	325	413	4999	4523	4922	3871	21461	21461	56.9	2.24	85.35	11	1858
MT5_bin.81	d__Bacteria;p__Chloroflexota;c__Dehalococcoidia;o__UBA2979;f__UBA2979;g__;s__	78.33	12.19	0	1753638	310	411	442	4168	3978	4266	3966	16694	16694	69.8	1.77	89.36	11	2066
MT2_bin.5	d__Bacteria;p__Chloroflexota;c__Dehalococcoidia;o__SM23-28-2;f__RBG-16-64-32;g__;s__	77.06	0.17	100	1478374	910	212	222	8901	8407	6973	6655	35477	35477	65.5	1.7	91.73	11	1669
MT9_bin.56	d__Bacteria;p__Chloroflexota;c__Anaerolineae;o__Anaerolineales;f__EnvOPS12;g__;s__	89.48	7.47	0	3118308	1250	465	590	8111	7197	6706	5283	36212	30816	45.8	2.23	87.14	11	3294
MT2_bin.13	d__Bacteria;p__Chloroflexota;c__Anaerolineae;o__Anaerolineales;f__E44-bin32;g__;s__	79.09	2.83	0	1961289	1100	249	260	10138	9949	7876	7539	61690	55097	58.8	1.36	89.49	11	2041
MT6_bin.50	d__Bacteria;p__Chloroflexota;c__Anaerolineae;o__Anaerolineales;f__E44-bin32;g__;s__	85.71	2.19	0	2866316	2209	347	556	10925	6876	8260	5151	43910	30946	50.6	1.75	84.99	11	2919
MT9_bin.98	d__Bacteria;p__Bacteroidota;c__Rhodothermia;o__Rhodothermales;f__UBA10348;g__UBA10348;s__	93.92	2.82	40	2958078	1410	363	504	10155	8055	8148	5866	53148	46609	53.3	1.42	91.48	11	2901
MT9_bin.30	d__Bacteria;p__Bacteroidota;c__Rhodothermia;o__Rhodothermales;f__UBA10348;g__N075bin62;s__	91.75	1.98	25	2840497	460	328	365	10872	10519	8660	7780	45036	45036	51.8	1.51	90.61	11	2679
MT7_bin.124	d__Bacteria;p__Bacteroidota;c__Ignavibacteria;o__Ignavibacteriales;f__Ignavibacteriaceae;g__BMS3ABIN03;s__	78.9	2.65	14.29	2777130	685	482	542	6674	6378	5761	5122	23210	23210	34.3	1.56	87.6	11	2891
MT1_bin.6	d__Bacteria;p__Bacteroidota;c__Ignavibacteria;o__Ignavibacteriales;f__Ignavibacteriaceae;g__;s__	89.39	6.52	0	3375369	3402	620	948	5871	4868	5444	3556	51761	37021	32.5	2.53	89.4	11	3809
MT5_bin.32	d__Bacteria;p__Bacteroidota;c__Bacteroidia;o__Flavobacteriales;f__Flavobacteriaceae;g__GCA-002733185;s__	84.1	1.85	33.33	2452333	410	342	383	8911	8232	7170	6401	54346	48656	33.3	2.11	90.26	11	2486
MT9_bin.117	d__Bacteria;p__Bacteroidota;c__Bacteroidia;o__Cytophagales;f__Cyclobacteriaceae;g__SZUA-230;s__	80.65	0.95	40	2742783	1910	373	393	8954	8812	7353	6974	50245	50245	41.4	1.76	86.81	11	2626
MT9_bin.45	d__Bacteria;p__Actinobacteriota;c__Acidimicrobiia;o__UBA5794;f__ZC4RG35;g__SZUA-217;s__SZUA-217 sp004356805	92.74	1.28	0	1986892	2400	110	134	34330	25920	18062	14809	86777	83053	60.4	1.05	91.86	11	2102
MT1_bin.12	d__Bacteria;p__Actinobacteriota;c__Acidimicrobiia;o__UBA5794;f__UBA5794;g__;s__	84.87	4.7	10	2222055	340	358	383	7200	7009	6206	5800	27163	27163	64.3	1.24	89.91	11	2451
MT9_bin.14	d__Bacteria;p__Actinobacteriota;c__Acidimicrobiia;o__IMCC26256;f__;g__;s__	88.03	1.71	33.33	2272232	390	314	353	9128	8591	7236	6435	39294	39294	68.6	1.31	92.49	11	2499
MT5_bin.22	d__Bacteria;p__Acidobacteriota;c__UBA890;o__UBA890;f__UBA890;g__;s__	76.79	17.42	0	3650823	1978	899	1082	4041	3749	4060	3372	13305	12276	65.2	1.45	90.27	11	3764
MT1_bin.79	d__Bacteria;p__Acidobacteriota;c__UBA6911;o__UBA6911;f__RPQK01;g__;s__	92.82	6.89	0	3483693	959	331	423	14757	12623	10524	8233	69480	60163	54.2	1.81	88.89	11	3398
MT8_bin.47	d__Bacteria;p__Acidobacteriota;c__UBA6911;o__UBA6911;f__RPQK01;g__;s__	84.23	5.75	11.54	3117362	1512	423	574	8613	7387	7369	5428	38117	32318	55.5	1.78	87.78	11	3005

## Sheet: Table S6
Table S6 Genome description of Thaumarchaeota
Genome	Marker lineage	# Genomes	# Markers	# Marker sets	Completeness	Contamination	Strain heterogeneity	Genome size (bp)	# Ambiguous bases	# Scaffolds	# Contigs	N50 (scaffolds)	N50 (contigs)	Mean scaffold length (bp)	Mean contig length (bp)	Longest scaffold (bp)	Longest contig (bp)	GC	GC std (scaffolds > 1kbp)	Coding density	Translation table	# Predicted genes	0	1	2	3	4	5+
Nitrososphaerales_archaeon_TH526	k__Archaea (UID2)	207	145	103	94.9	2.91	66.67	4895987	0	833	833	7525	7525	5877	5877	20277	20277	38.9	2.19	70.83	11	6689	7	135	3	0	0	0
Thaumarchaeota_archaeon_bin19	k__Archaea (UID2)	207	145	103	98.06	3.88	0	3969448	271	278	278	22997	22997	14278	14278	110406	110406	38.9	1.61	70.17	11	5405	2	139	4	0	0	0
Nitrosocosmicus_oleophilus_MY3	k__Archaea (UID2)	207	145	103	98.06	0.97	0	3430706	0	1	1	3430706	3430706	3430706	3430706	3430706	3430706	34.1	0	73.68	11	3734	2	142	1	0	0	0
Nitrosocosmicus_exaquare_G61	k__Archaea (UID2)	207	145	103	99.03	2.91	0	2989777	0	1	1	2989777	2989777	2989777	2989777	2989777	2989777	33.9	0	77.04	11	3204	1	141	3	0	0	0
Nitrososphaera_evergladensis_SR1	k__Archaea (UID2)	207	145	103	100	2.91	0	2954373	0	1	1	2954373	2954373	2954373	2954373	2954373	2954373	50.1	0	83.58	11	3528	0	142	3	0	0	0
Thaumarchaeota_archaeon_isolate_bog_1369	k__Archaea (UID2)	207	145	103	99.03	1.94	50	2842388	765	115	129	45416	45416	24716	22028	132590	132590	59.5	2.84	86.84	11	3212	1	142	2	0	0	0
Nitrosocosmicus_franklandus_C13	k__Archaea (UID2)	207	145	103	98.06	1.94	0	2836447	0	1	1	2836447	2836447	2836447	2836447	2836447	2836447	34.1	0	72.77	11	3025	2	141	2	0	0	0
Nitrososphaera_gargensis_Ga9_2	k__Archaea (UID2)	207	145	103	100	2.91	0	2833736	0	1	1	2833736	2833736	2833736	2833736	2833736	2833736	48.3	0	83.13	11	3769	0	142	3	0	0	0
Nitrososphaerales_archaeon_TH1177	k__Archaea (UID2)	207	145	103	90.78	7.77	53.85	2683003	0	438	438	7179	7179	6125	6125	20783	20783	28.1	2	73.28	11	3239	10	124	10	1	0	0
Nitrososphaera_viennensis_EN76	k__Archaea (UID2)	207	145	103	100	0.97	0	2527938	0	1	1	2527938	2527938	2527938	2527938	2527938	2527938	52.7	0	85.86	11	3015	0	144	1	0	0	0
Thaumarchaeota_archaeon_isolate_palsa_1368	k__Archaea (UID2)	207	145	103	92.89	2.91	0	2343364	1707	117	132	33591	28452	20028	17739	188099	188037	58.4	2.64	87.53	11	2907	9	133	3	0	0	0
Thaumarchaeota_archaeon_isolate_bog_1367	k__Archaea (UID2)	207	145	103	94.66	2.91	0	2332089	1926	179	197	20423	20110	13028	11828	118729	90548	60.3	2.37	86.68	11	2919	7	135	3	0	0	0
Thaumarchaeota_archaeon_BS3	k__Archaea (UID2)	207	145	103	83.64	8.74	23.08	2116572	452011	294	481	23987	5705	7199	3460	232182	49565	42	4.8	70.75	11	2746	30	109	4	1	1	0
Cenarchaeum_symbiosum_A	k__Archaea (UID2)	207	145	103	99.03	0	0	2045086	230	1	6	2045086	1281157	2045086	340809	2045086	1281157	57.4	0	88.72	11	1924	2	143	0	0	0	0
Nitrososphaeria_archaeon_isolate_CS1_C073	k__Archaea (UID2)	207	149	107	70.87	5.14	0	2043576	27321	321	667	15271	12079	6366	3022	89886	89136	47.5	2.31	83.27	11	2371	44	100	4	1	0	0
Nitrososphaeria_archaeon_isolate_CS4_C033	k__Archaea (UID2)	207	149	107	81.78	7.94	0	2031644	11310	246	415	19062	14564	8258	4868	89886	89136	47.7	2.3	85.11	11	2336	24	116	8	1	0	0
Nitrososphaerales_archaeon_TH4187	k__Archaea (UID2)	207	145	103	91.83	9.12	70.59	1987111	0	419	419	5106	5106	4742	4742	18598	18598	36	1.9	80.57	11	2610	12	118	14	1	0	0
Nitrosotalea_okcheonensis_CS	k__Archaea (UID2)	207	145	103	99.51	0	0	1972585	250	1	9	1972585	507386	1972585	219149	1972585	922146	37.5	0	87.6	11	2325	1	144	0	0	0	0
Nitrososphaerales_archaeon_TH703	k__Archaea (UID2)	207	145	103	94.17	7.77	55.56	1950884	0	309	309	7909	7909	6313	6313	19874	19874	35	1.69	80.38	11	2426	8	128	9	0	0	0
Nitrosopumilus_sp_LS_AOA	k__Archaea (UID2)	207	145	103	100	0	0	1925182	0	67	67	41513	41513	28734	28734	218566	218566	31.6	1.6	88.8	11	2269	0	145	0	0	0	0
Nitrososphaerales_archaeon_TH5893	k__Archaea (UID2)	207	145	103	93.04	1.94	0	1883194	0	258	258	8982	8982	7299	7299	19732	19732	38.3	1.97	77.39	11	2310	11	132	2	0	0	0
Candidatus_Nitrosarchaeum_limnium_BG20	k__Archaea (UID2)	207	145	103	99.03	5.83	83.33	1855559	2	343	343	16259	16259	5409	5409	79629	79629	32.5	2.38	89.16	11	2585	1	138	6	0	0	0
Nitrosotalea_devanaterra_NDEV1	k__Archaea (UID2)	207	145	103	98.54	0	0	1805304	0	1	1	1805304	1805304	1805304	1805304	1805304	1805304	37.1	0	90.57	11	2071	2	143	0	0	0	0
Nitrosopumilus_adriaticus_NF5	k__Archaea (UID2)	207	145	103	100	0	0	1803090	0	1	1	1803090	1803090	1803090	1803090	1803090	1803090	33.4	0	90.17	11	2208	0	145	0	0	0	0
Candidatus_Nitrosarchaeum_limnium_SFB1	k__Archaea (UID2)	207	145	103	98.06	0	0	1772718	29483	1	76	1772718	66478	1772718	22937	1772718	230803	32.5	0	85.76	11	2162	3	142	0	0	0	0
Nitrosotenuis_chungbukensis_MY2	k__Archaea (UID2)	207	145	103	99.03	0.97	0	1762971	4	24	24	145899	145899	73457	73456	204441	204441	41.8	3.13	90.46	11	2047	1	143	1	0	0	0
Nitrosopumilus_salaria_BD31	k__Archaea (UID2)	207	145	103	98.54	0	0	1754298	17878	23	60	181407	66328	76273	28940	301252	185552	32.4	1.8	87.31	11	2202	2	143	0	0	0	0
Nitrosopumilus_sp_DDS1	k__Archaea (UID2)	207	145	103	92.07	0	0	1753952	16716	5	1259	952230	2378	350790	1379	952230	16540	33.1	0.54	86.54	11	2703	11	134	0	0	0	0
Thaumarchaeota_D197_116	k__Archaea (UID2)	207	145	103	98.54	0.97	0	1749942	30	36	39	96825	96825	48609	44869	383958	383958	39.9	4.36	83.83	11	1756	2	142	1	0	0	0
Thaumarchaeota_Fn1	k__Archaea (UID2)	207	145	103	97.25	2.91	0	1716974	0	90	90	33134	33134	19077	19077	108222	108222	56.3	1.97	86.2	11	1943	4	138	3	0	0	0
Nitrosopumilus_piranensis_D3C	k__Archaea (UID2)	207	145	103	100	0.97	0	1713078	0	1	1	1713078	1713078	1713078	1713078	1713078	1713078	33.8	0	89.91	11	2142	0	144	1	0	0	0
Nitrosopurus_aquariensis_AQ6f	k__Archaea (UID2)	207	145	103	99.68	1.94	0	1697207	1	1	1	1697207	1697206	1697207	1697206	1697207	1697206	42.2	0	92.42	11	2009	1	142	2	0	0	0
Candidatus_Nitrosopumilus_sediminis	k__Archaea (UID2)	207	145	103	97.09	0	0	1690905	0	1	1	1690905	1690905	1690905	1690905	1690905	1690905	33.6	0	89.97	11	2112	3	142	0	0	0	0
Nitrososphaerales_archaeon_UBA141	k__Archaea (UID2)	207	145	103	91.91	0	0	1688885	8768	97	123	27059	24094	17411	13659	116690	116690	46	1.09	88.33	11	1707	10	135	0	0	0	0
Caldiarchaeum_subterraneum	k__Archaea (UID2)	207	145	103	98.06	0	0	1680938	0	1	1	1680938	1680938	1680938	1680938	1680938	1680938	51.6	0	92.79	11	1855	2	143	0	0	0	0
Nitrososphaerales_archaeon_TH1920	k__Archaea (UID2)	207	145	103	96.6	2.91	66.67	1675630	0	256	256	8636	8636	6545	6545	18594	18594	34.2	1.75	81.7	11	2046	5	137	3	0	0	0
Candidatus_Geothermarchaeota_archaeon_JdFR_13	k__Archaea (UID2)	207	149	107	92.52	0.93	0	1671866	3	4	4	488929	488928	417966	417965	687688	687687	37.6	0.59	91.3	11	1723	8	140	1	0	0	0
Aigarchaeota_JZ_bin19	k__Archaea (UID2)	207	149	107	97.2	0	0	1654959	6	54	54	59043	59043	30647	30647	148247	148246	62.3	1.48	89.63	11	1743	3	146	0	0	0	0
Nitrosopumilus_sp_SJ	k__Archaea (UID2)	207	145	103	96.12	0	0	1650825	0	15	15	166117	166117	110055	110055	348922	348922	34.2	0.85	90.47	11	2015	4	141	0	0	0	0
Nitrosopumilus_maritimus_SCM1	k__Archaea (UID2)	207	145	103	100	0.97	0	1645259	0	1	1	1645259	1645259	1645259	1645259	1645259	1645259	34.2	0	91.96	11	1947	0	144	1	0	0	0
Candidatus_Nitrosopumilus_koreensis_AR1	k__Archaea (UID2)	207	145	103	94.66	0	0	1639964	0	1	1	1639964	1639964	1639964	1639964	1639964	1639964	34.2	0	90.15	11	2031	6	139	0	0	0	0
Nitrosotenuis_uzonensis_N4	k__Archaea (UID2)	207	145	103	100	0.97	0	1636125	0	14	14	441459	441459	116866	116866	485325	485325	42.2	3.37	91.36	11	1921	0	144	1	0	0	0
Candidatus_Geothermarchaeota_archaeon_JdFR_14	k__Archaea (UID2)	207	149	107	93.46	16.82	96.97	1635024	37	6	6	462362	462354	272504	272497	540961	540935	42	1.57	92.2	11	1664	7	109	33	0	0	0
Nitrosocaldus_islandicus_3F	k__Archaea (UID2)	207	145	103	99.03	0	0	1617394	0	1	1	1617394	1617394	1617394	1617394	1617394	1617394	41.5	0	87.26	11	1753	1	144	0	0	0	0
Nitrosoarchaeum_koreensis_MY1	k__Archaea (UID2)	207	145	103	100	0	0	1607695	0	1	1	1607695	1607695	1607695	1607695	1607695	1607695	32.7	0	90.08	11	1925	0	145	0	0	0	0
Nitrosotalea_sinensis_Nd2	k__Archaea (UID2)	207	145	103	99.51	0.97	0	1597746	0	9	9	284249	284249	177527	177527	717560	717560	37.4	3.11	91.09	11	1877	1	143	1	0	0	0
Nitrososphaera_sp_UBA210	k__Archaea (UID2)	207	145	103	69.72	0.97	0	1592896	0	125	125	18993	18993	12743	12743	77480	77480	49.7	1.6	88.01	11	1982	52	92	1	0	0	0
Thaumarchaeota_archaeon_isolate_MTA5	k__Archaea (UID2)	207	145	103	82.94	1.94	0	1584848	35	376	379	5640	5633	4215	4181	54451	54451	34.9	1.94	85.91	11	2119	25	117	3	0	0	0
Nitrosotalea_bavarica_SbT1	k__Archaea (UID2)	207	145	103	97.57	1.94	50	1553159	182	19	24	164480	106636	81745	64707	424330	278831	36	0.67	89.6	11	1831	3	140	2	0	0	0
Thaumarchaeota_archaeon_BS1	k__Archaea (UID2)	207	145	103	38.31	0	0	1532059	633006	76	342	25984	2857	20158	2628	229185	12678	41.5	3.95	53.09	11	1813	88	57	0	0	0	0
Thaumarchaeota_YP1_bin3	k__Archaea (UID2)	207	145	103	92.23	0.97	0	1528440	0	7	7	421574	421574	218348	218348	534706	534706	59.9	4.61	87.3	11	1711	9	135	1	0	0	0
Nitrosopelagicus_sp_REDSEA_S27_B13N2	k__Archaea (UID2)	207	145	103	69.84	4.85	12.5	1517748	798	273	273	5841	5841	5559	5559	53904	53901	37.3	3.13	92.94	11	1969	42	99	2	2	0	0
Thaumarchaeota_archaeon_DS1	k__Archaea (UID2)	207	145	103	89.16	0.97	100	1485980	14042	38	150	59663	17335	39104	9812	153490	79416	39.5	2.15	83.96	11	1674	13	130	2	0	0	0
Aigarchaeota_JZ_bin15	k__Archaea (UID2)	207	145	103	99.03	0	0	1473345	0	25	25	82890	82890	58933	58933	239746	239746	37.5	0.98	89.42	11	1527	1	144	0	0	0	0
Aigarchaeota_JZ_bin40	k__Archaea (UID2)	207	145	103	98.06	0	0	1471612	0	25	25	136575	136575	58864	58864	317315	317315	51.9	2.73	92.15	11	1571	2	143	0	0	0	0
MT1_thaum1	k__Archaea (UID2)	207	145	103	94.34	1.94	0	1466391	938	87	178	28370	16030	16855	8232	61586	61586	43.6	1.17	90.37	11	1684	8	135	2	0	0	0
Candidatus_Thaumarchaeota_archaeon_SAT137	k__Archaea (UID2)	207	145	103	86.33	1.94	0	1459682	452	53	53	36252	36251	27541	27532	256765	256741	36.1	3.53	87.39	11	1592	17	126	2	0	0	0
Thaumarchaeota_archaeon_RBG_16_49_8	k__Archaea (UID2)	207	145	103	71.25	0	0	1388926	59882	124	124	12272	12272	11201	11200	53879	53879	49.1	1.69	72.19	11	1653	44	101	0	0	0	0
Thaumarchaeota_archaeon_S13	k__Archaea (UID2)	207	145	103	86.41	0	0	1370066	0	181	181	10090	10090	7569	7569	33116	33116	66.6	2.83	89.65	11	1540	16	129	0	0	0	0
Marine_Group_I_thaumarchaeote_SCGC_AAA799_D11	k__Archaea (UID2)	207	145	103	86.89	0.97	0	1360636	8	77	77	72266	72266	17670	17670	183871	183871	34.3	2.02	90.56	11	1737	24	120	1	0	0	0
Nitrosomarinus_catalina_SPOT01	k__Archaea (UID2)	207	145	103	100	0	0	1360076	0	1	1	1360076	1360076	1360076	1360076	1360076	1360076	31.4	0	91.87	11	1677	0	145	0	0	0	0
Thaumarchaeota_archaeon_CSP1_1	k__Archaea (UID2)	207	145	103	99.03	0	0	1358434	81	10	12	222484	204537	135843	113196	249686	249685	34.4	0.71	89.93	11	1653	1	144	0	0	0	0
Nitrosopumilus_sp_B06	k__Archaea (UID2)	207	145	103	91.75	0.97	0	1306149	0	77	77	23071	23071	16962	16962	67635	67635	47.6	1.7	88.9	11	1623	9	135	1	0	0	0
Candidatus_Nitrosopumilus_sp._MTA1	k__Archaea (UID2)	207	145	103	100	0	0	1289869	0	7	7	196976	196976	184267	184267	354801	354801	33.2	0.47	89.46	11	1612	0	145	0	0	0	0
Nitrosopumilus_sp_BACL13_MAG_121220_bin23	k__Archaea (UID2)	207	145	103	99.51	0.97	100	1270387	0	183	183	13618	13618	6942	6942	67392	67392	31	2.25	90.03	11	1698	1	143	1	0	0	0
Thaumarchaeota_DRTY_7_bin36	k__Archaea (UID2)	207	145	103	93.69	0.97	0	1241443	0	167	167	10470	10470	7433	7433	56945	56945	36.1	2.19	90.49	11	1447	7	137	1	0	0	0
Thaumarchaeota_archaeon_SCGC_AD_305_F05	k__Archaea (UID2)	207	145	103	75.73	0	0	1240687	102	39	39	75240	75240	31812	31812	213256	213256	32.3	1.25	90.29	11	1550	35	110	0	0	0	0
Thaumarchaeota_archaeon_UBA213	k__Archaea (UID2)	207	145	103	86.83	0.97	100	1235054	25383	150	231	10675	8102	8233	5236	60505	60505	34.8	1.64	81.83	11	1417	23	121	1	0	0	0
Nitrosopelagicus_brevis_CN25	k__Archaea (UID2)	207	145	103	99.51	0	0	1232128	0	1	1	1232128	1232128	1232128	1232128	1232128	1232128	33.2	0	93.87	11	1470	1	144	0	0	0	0
Aigarchaeota_GMQ_bin10	k__Archaea (UID2)	207	145	103	98.06	0	0	1230238	0	10	10	239895	239895	123023	123023	306074	306074	53.7	0.92	89.39	11	1402	2	143	0	0	0	0
Thaumarchaeota_archaeon_casp_thauma3	k__Archaea (UID2)	207	145	103	94.17	0	0	1221161	0	31	31	48651	48651	39392	39392	100507	100507	32.8	0.74	91.12	11	1532	8	137	0	0	0	0
Thaumarchaeota_archaeon_BS4	k__Archaea (UID2)	207	145	103	83.98	0.97	0	1202119	0	110	110	11435	11435	10928	10928	51712	51712	41.9	2.41	89.93	11	1413	31	113	1	0	0	0
Nitrososphaerales_archaeon_TH5888	k__Archaea (UID2)	207	145	103	63.43	1.61	100	1198708	0	221	221	5721	5721	5424	5424	19667	19667	35.4	1.61	82.59	11	1547	47	94	4	0	0	0
Nitrosoarchaeum_sp_BaikalG1	k__Archaea (UID2)	207	145	103	99.03	1.94	0	1193764	0	13	13	119318	119318	91828	91828	361196	361196	31	1.48	89.8	11	1461	1	142	2	0	0	0
Thaumarchaeota_archaeon_UBA164	k__Archaea (UID2)	207	145	103	84.14	0.97	0	1187522	6	10	10	257583	257581	118752	118751	288047	288045	49	1.82	90.77	11	1290	20	124	1	0	0	0
Nitrososphaera_sp_UBA239	k__Archaea (UID2)	207	145	103	70.48	0	0	1180920	13844	114	212	13350	8984	10358	5505	56463	56435	48.8	1.79	84.34	11	1628	36	109	0	0	0	0
Nitrosopumilus_sp_H13	k__Archaea (UID2)	207	145	103	89.81	0.07	0	1176375	0	92	92	19334	19334	12786	12786	47710	47710	53	1.62	90.17	11	1436	12	132	1	0	0	0
MT7_thaum2	k__Archaea (UID2)	207	145	103	98.06	0	0	1164611	2000	83	103	21364	16010	14031	11287	89795	52974	33.3	1.18	89.76	11	1456	3	142	0	0	0	0
Thaumarchaeota_archaeon_J079	k__Archaea (UID2)	207	145	103	84.43	2.5	60	1111745	0	434	434	3037	3037	2561	2561	12335	12335	33.1	1.53	93.86	11	1569	26	114	5	0	0	0
Thaumarchaeota_archaeon_SCGC_AAA007_O23	k__Archaea (UID2)	207	145	103	97.33	2.09	100	1104502	0	32	32	79020	79020	34515	34515	217450	217450	35.7	2.1	92.6	11	1354	4	137	4	0	0	0
Nitrosopumilus_sp_UBA527	k__Archaea (UID2)	207	145	103	79.21	0	0	1100973	13647	78	215	38420	26591	14115	5057	112099	112099	41.3	1.55	83.92	11	1326	31	114	0	0	0	0
Thaumarchaeota_D197_2	k__Archaea (UID2)	207	145	103	68.12	0.97	0	1090918	0	278	278	4194	4194	3924	3924	15781	15781	31.3	1.88	88.71	11	1535	55	89	1	0	0	0
Thaumarchaeota_archaeon_SCGC_AC_337_E14	k__Archaea (UID2)	207	145	103	93.93	0	0	1082107	0	23	23	197351	197351	47048	47048	351486	351486	35.7	1.94	92.17	11	1324	7	138	0	0	0	0
Candidatus_Nitrosopelagicus_brevis_isolate_MTA6	k__Archaea (UID2)	207	145	103	98.22	0	0	1074981	53	39	39	67373	67372	27563	27562	167296	167289	33.4	2.02	93.44	11	1353	3	142	0	0	0	0
Thaumarchaeota_archaeon_BS2	k__Archaea (UID2)	207	145	103	73.3	0.97	0	1046342	0	108	108	9987	9987	9688	9688	27593	27593	42.1	2.41	90.38	11	1247	43	101	1	0	0	0
Thaumarchaeota_archaeon_SCGC_AAA282_K18	k__Archaea (UID2)	207	145	103	77.99	0	0	1043508	0	40	40	39791	39791	26087	26087	94765	94765	33.4	1.32	90.32	11	1322	26	119	0	0	0	0
Nitrosopelagicus_sp_REDSEA_S31_B2	k__Archaea (UID2)	207	145	103	92.64	1.05	100	1012821	230	86	86	17135	17135	11776	11776	59797	59797	34.1	1.52	93.32	11	1349	9	134	2	0	0	0
Marine_Group_I_GoM_375m_188_E10	k__Archaea (UID2)	207	145	103	88.75	0	0	998393	9	10	10	164710	164710	99839	99839	441747	441747	35.1	1.26	93.21	11	1176	16	129	0	0	0	0
Thaumarchaeota_archaeon_isolate_ASW8_bin1	k__Archaea (UID2)	207	145	103	97.09	2.91	0	996535	0	91	91	16957	16957	10950	10950	43500	43500	34	2.51	94.32	11	1152	3	138	4	0	0	0
Marine_Group_I_GoM_1470m_185_A05	k__Archaea (UID2)	207	145	103	74.11	0	0	922483	35	18	18	65850	65850	51249	51249	144110	144110	35.9	1.19	92.88	11	1093	42	103	0	0	0	0
Thaumarchaeota_archaeon_isolate_EAC691	k__Archaea (UID2)	207	145	103	73.3	4.37	0	921724	3802	49	49	23040	22937	18810	18733	70855	70658	32	2.58	94.28	11	1020	40	99	6	0	0	0
Candidatus_Thaumarchaeota_archaeon_SAT139	k__Archaea (UID2)	207	145	103	81.07	1.94	0	919096	853	21	21	59942	59884	43766	43725	151362	151276	31.1	1.6	93.46	11	1002	24	119	2	0	0	0
Thaumarchaeota_archaeon_isolate_ASW2_bin45	k__Archaea (UID2)	207	145	103	88.83	0.97	0	918577	0	46	46	35482	35482	19969	19969	88033	88033	31.3	1.68	93.97	11	1036	17	127	1	0	0	0
Marine_Benthic_Group_A_archaeon_SCGC_AD_613_B23	k__Archaea (UID2)	207	145	103	79.13	1.94	0	911337	0	38	38	46413	46413	23982	23982	132236	132236	35.6	2	89.66	11	969	34	109	2	0	0	0
Thaumarchaeota_archaeon_SCGC_AC_728_E05	k__Archaea (UID2)	207	145	103	69.26	0.97	0	890087	0	28	28	62646	62646	31788	31788	199844	199844	35.4	1.96	93.19	11	1084	45	99	1	0	0	0
Thaumarchaeota_archaeon_UBA160	k__Archaea (UID2)	207	149	107	69.94	0.93	0	854732	3255	72	117	14713	12438	11871	7277	35553	30830	36.7	2.27	87.41	11	922	49	99	1	0	0	0
Candidatus_Thaumarchaeota_archaeon_UBA223	k__Archaea (UID2)	207	145	103	87.08	0	0	852867	11015	35	70	46594	28897	24367	12026	155160	117300	32	1.83	91.71	11	941	20	125	0	0	0	0
Thaumarchaeota_archaeon_isolate_ATL	k__Archaea (UID2)	207	145	103	98.06	1.46	66.67	837806	1905	18	18	67473	67278	46544	46438	112189	111886	32.6	1.3	94.36	11	951	3	139	3	0	0	0
Thaumarchaeota_archaeon_UBA201	k__Archaea (UID2)	207	145	103	82.45	0	0	832406	11536	49	85	23941	16771	16987	9657	70698	41764	31.9	1.5	91.68	11	907	25	120	0	0	0	0
Thaumarchaeota_archaeon_isolate_AABW	k__Archaea (UID2)	207	145	103	88.83	0.97	0	814820	0	36	36	27500	27500	22633	22633	78759	78759	32.7	1.46	94.35	11	913	21	123	1	0	0	0
Thaumarchaeota_archaeon_isolate_PAC	k__Archaea (UID2)	207	145	103	96.12	0.97	0	812057	810	98	107	14435	12288	8286	7581	47305	38072	32.8	2.51	93.64	11	968	5	139	1	0	0	0
Thaumarchaeota_archaeon_UBA183	k__Archaea (UID2)	207	145	103	66.23	2.91	0	808330	5874	65	147	19790	10222	12435	5458	52695	32678	61.7	1.35	87.86	11	1090	46	96	3	0	0	0
Aigarchaeota_archaeon_SCGC_AAA471_E14	k__Archaea (UID2)	207	145	103	59.87	1.94	66.67	703726	191	58	58	16921	16921	12133	12129	51570	51541	54.8	6.05	92.04	11	804	64	78	3	0	0	0
Thaumarchaeota_archaeon_isolate_SP3992	k__Archaea (UID2)	207	145	103	81.07	4.37	66.67	699700	1	26	26	27393	27393	26911	26911	67416	67416	32.1	1.71	94.87	11	788	26	113	6	0	0	0
Thaumarchaeota_archaeon_isolate_AAIW	k__Archaea (UID2)	207	145	103	78.16	0.97	0	697485	0	60	60	14491	14491	11624	11624	27960	27960	32.8	1.64	94.47	11	812	30	114	1	0	0	0
Thaumarchaeota_archaeon_isolate_NADW	k__Archaea (UID2)	207	145	103	76.62	0	0	670792	0	34	34	24276	24276	19729	19729	58703	58703	32.6	1.1	94.78	11	766	32	113	0	0	0	0
Nitrososphaera_sp_ARK01	k__Archaea (UID2)	207	145	103	49.78	0	0	645547	0	344	344	1984	1984	1876	1876	7500	7500	58.8	2.89	87.81	11	1030	70	75	0	0	0	0
Thaumarchaeota_archaeon_UBA57	k__Archaea (UID2)	207	145	103	62.86	0	0	613362	8135	18	82	65894	22507	34075	7380	120562	50822	33.5	1.93	89.06	11	659	55	90	0	0	0	0
Thaumarchaeota_archaeon_SCGC_AC_312_F15	k__Archaea (UID2)	207	145	103	48.38	0	0	592588	484	20	20	49992	49992	29629	29629	84192	84192	33.7	2.1	91.97	11	715	70	75	0	0	0	0
Thaumarchaeota_archaeon_SCGC_AC_738_L21	k__Archaea (UID2)	207	145	103	58.82	0	0	572025	0	26	26	46331	46331	22000	22000	101770	101770	36.4	2.3	92.38	11	719	71	74	0	0	0	0
SRR10168429_blastn_bin_1	k__Archaea (UID2)	207	145	103	91.91	0.97	0	1092222	0	119	119	13032	13032	9178	9178	44790	44790	44.1	1.4	91.45	11	1267	11	133	1	0	0	0
SRR12157856.bin.58	k__Archaea (UID2)	207	145	103	96.28	1.94	0	1414151	0	75	75	49441	49441	18855	18855	102635	102635	43.6	1.2	90.46	11	1566	5	138	2	0	0	0
SRR14708362_bin_10	k__Archaea (UID2)	207	145	103	95.31	1.94	0	1395689	0	111	111	15863	15863	12573	12573	59728	59728	43.6	1.51	90.65	11	1602	6	137	2	0	0	0
SRR14708957_bin_13	k__Archaea (UID2)	207	145	103	88.03	2.18	0	1269884	0	156	156	9710	9710	8140	8140	51548	51548	43.7	1.33	91.09	11	1489	14	128	3	0	0	0
	binned in this study

## Sheet: Table S7
Table S7 Recruited per kilobase of genome per gigabase (RPKG) values for Thaumarchaeota bins of all datasets
SRA_ID	Base	Sample_type	Sample_site	Lat	Lon	AOA	Group-1.a	Group-1.b	Group-1.c	Group-2	Group-3.a	Group-3.b	Group-3.unk	UBA141
DRR090546	1685134052	Sediment	Marine	38.498	142.341	0.0650634	0	0	0	5.06472e-05	0	0.000984886	0.000543319	0
DRR090555	2005215646	Sediment	Trench	11.7463	142.109	0.83016	0	0	0	0.000213637	0	0.00263654	36.9138	0.00147642
DRR090556	2168122866	Sediment	Trench	11.7463	142.109	0.207894	0	0	0	0.000348893	0	0.00310241	0.110779	0.000546193
DRR090557	1448210330	Sediment	Trench	11.7463	142.109	0.219511	0	0	0	0.000775659	0	0.0034009	0.192085	0
DRR090558	1698878314	Sediment	Trench	11.7463	142.109	0.196649	0	0	0	0	0	0.000606116	0.0769905	0
DRR090559	1776419526	Sediment	Trench	11.7463	142.109	0.311322	0	0	0	9.65538e-05	0	0.00340206	0.207434	0.000666629
DRR090560	1849424066	Sediment	Trench	11.7463	142.109	0.0612369	0.000266144	0	0	0.000231633	0	0.0029542	0.07401	0
DRR090561	2077541732	Sediment	Trench	11.7463	142.109	0.0623579	0	0	0	0.000329839	0	0.00223039	0.0584995	0.00199502
DRR090562	2482369274	Sediment	Trench	11.7463	142.109	0.0738547	0	0	0	0.00127211	0	0.000691354	0.0759302	0
DRR090563	2064760670	Sediment	Trench	11.7463	142.109	6.32373	0	0	0	0.000124405	0	0.00175245	0.375365	0.000286768
DRR092711	2033496402	Water	Mariana	29.15	142.801	0.0423345	0	0	0	8.43474e-05	0	0.131768	0.0454725	0.0189265
DRR092713	1752225146	Water	Mariana	29.15	142.801	0.796058	0	0	0	0.000146595	0	0.0167388	8.28531	0
DRR092714	2191529228	Water	Mariana	29.15	142.801	1.46676	0	0	0	0.000137973	0	0.0085381	0.302832	0.000810539
DRR092720	1597457176	Water	Mariana	36.105	142.726	10.5867	0	0	0	0.000245739	0	0.061705	0.113357	0.000741311
DRR092726	1545028786	Water	Mariana	11.3699	142.43	1.505	0	0	0	0.000476106	0	0.0143275	0.0202647	0.000383233
DRR092727	2015353326	Water	Mariana	11.3676	142.424	0.489758	0	0	0	0	0	0.009587	0.0197612	0.00146899
DRR092733	3345554402	Water	Mariana	41.8736	146.319	6.16432	0	0	0	5.1268e-05	0	0.0225813	0.0113878	0.000176983
DRR093002	1590886738	Sediment	Marine	12.93	143.62	0.00827732	0	0	0	0.000107295	0	0.000413739	0.0101289	0
DRR121210	1540815388	Sediment	Marine	34.24	144.31	0.0150891	0	0	0	0.000222635	0	0.00129468	0.00392177	0
DRR182858	12927759602	Soil	Soil	29.87	121.65	0.0198954	0	0.000249236	3.2569e-05	0.00204212	0	0.000733628	0.000864024	0
ERR1078300	11829528152	Vent	Marine	37.6167	-31.5167	0.26844	0.00216972	0.00129378	0.000985359	0.000287616	0	0.0553155	0.00179287	0.0238754
ERR1078301	7346449134	Vent	Marine	37.6167	-31.5167	0.0882314	0.000203545	0.000219293	0	9.39355e-05	0	0.0109593	0.0138909	0.0170061
ERR1078302	9632944369	Vent	Marine	37.6167	-31.5167	2.05238	3.10463e-05	0	4.37088e-05	5.22349e-05	0	0.00738055	0.00098581	0.0264922
ERR1679394	34319550199	Vent	Marine	-3.79992	152.101	0.0254801	0.00495066	0.0010562	0.00141881	0.00260037	3.33016e-05	0.280392	0.00494566	0.0706845
ERR1679395	34792794501	Vent	Marine	-3.79926	152.101	0.0163789	0.000214891	0.000277821	4.81121e-05	0.000551072	0	0.082071	0.00189788	0.00701145
ERR1679396	32652585162	Vent	Marine	-3.7283	151.672	0.0242521	5.49544e-05	0	1.27381e-05	0.000535141	0	0.158023	0.00254208	0.00895796
ERR1679397	32495624145	Vent	Marine	-3.72833	151.672	0.022386	1.84066e-05	2.47884e-05	0	0.000460129	0	0.158591	0.00276324	0.0090559
ERR1679398	32774503698	Vent	Marine	-3.72064	151.675	0.015229	0	0.000147465	0	0.000548688	3.48715e-05	0.078162	0.0015	0.0100267
ERR2021504	4028996459	Vent	Marine	45.9332	-129.982	0.0010141	6.10837e-05	0	0	0.000117211	0	0.00259836	0	0
ERR2021505	5975662329	Vent	Marine	45.9332	-130.014	0.0061271	0.000750713	0	0.00028184	0.000235811	0	0.0354598	3.06431e-05	0.000594518
ERR2021506	3573305428	Vent	Marine	45.9332	130.014	0.00433383	0	0	0	0	0	0.000217491	0	0
ERR2021507	8703346138	Vent	Marine	45.9332	129.982	0.00320833	0.000687246	0.000185104	0	0.000838405	0	0.0211403	3.61918e-05	0.000612289
ERR2021508	3363975529	Vent	Marine	45.9332	129.982	3.03932e-05	0	0	0	0	0	0	0	0
ERR2021509	7923967515	Vent	Marine	46.0747	-129.995	0.0147446	0.00018871	0	0.000210607	0.000231189	0	0.0647301	0.000448076	0.00276477
ERR2021510	3944026044	Vent	Marine	46.0747	-129.995	4.629e-05	0	0	0	0.000165887	0	0	0	0
ERR2021511	7740643687	Vent	Marine	45.9336	-130.014	0.0183355	0	0	0	0.000434916	0	0.116481	2.03465e-05	0.00420713
ERR2021512	8299373454	Vent	Marine	45.9336	-130.014	0.00499189	0.000900872	0	0	0.0147463	0	0.373833	0	0
ERR2021513	6150690918	Vent	Marine	46.2739	-129.795	0.0251569	0	0	0	0.000372319	0	0.146408	0.000119084	0.00799013
ERR2021514	6849365098	Vent	Marine	46.2739	-129.795	0.0068906	4.36635e-05	0	0	0.0207016	0	0.788459	0	0
ERR2021515	4236379565	Vent	Marine	45.9332	-130.014	0.00157639	0	0	0	9.26633e-05	0	0.000109204	0	0
ERR4230047	3364311106	Vent	Marine	45.9332	-129.982	0.0782917	0	0	0	0	0	0.00663153	5.44281e-05	0
ERR4230048	8647257506	Vent	Marine	45.9332	-129.982	0.183853	6.91704e-05	0	0	0.000100008	0	0.00553723	0.00334578	0
ERR4230049	4356269668	Vent	Marine	45.9332	129.982	1.7332e-05	0.000137304	0	0	5.87756e-05	0	0.0049245	0.000210172	0
ERR4230050	5074022498	Vent	Marine	45.9332	-129.982	1.31527e-05	0	0	0	0	0	0.00459995	0.000108265	0
ERR4230051	3964278802	Vent	Marine	45.9332	-129.982	5.72855e-05	0	0	0	0	0	0.00155849	0	0
ERR4230052	7832987590	Vent	Marine	45.9332	-129.982	0.000281843	7.63609e-05	0	0	1.67053e-05	0	0.00416234	0.000631183	0
ERR4230053	4849385536	Vent	Marine	45.9332	-129.982	6.71853e-05	0	0	0	7.15662e-05	0	0.00591012	0	0
ERR4230054	2940429342	Vent	Marine	45.9332	-129.982	0	0.000101709	0	0	7.35266e-05	0	0.0130141	0	0
ERR4230057	4601529606	Vent	Marine	45.9332	-129.982	3.27893e-05	0.000194979	0	0	5.68734e-05	0	0.00619117	0.000358145	0
ERR4230059	8030234964	Vent	Marine	45.9332	-129.982	0.15034	3.72426e-05	0	0	2.69232e-05	0	0.00235088	0.000205226	0
ERR4230062	4222873248	Vent	Marine	45.9332	-129.982	0.062785	0.000354104	0	0	0.000456032	0	0.0154424	0	0
SRR10018916	34463855132	Sediment	Marine	30.213	-114.663	2.61701e-05	3.5705e-05	0	6.1085e-05	0.00021281	0	0.00031542	0	0.000154625
SRR10127269	23026367198	Soil	Soil	21.195	-100.439	0.000571184	1.2988e-05	0	0	0.000603254	0	0.000910327	0.000109522	0
SRR10168429	58218467000	Sediment	Marine	-34.83	54.6	0.289583	5.67741e-05	0	0	0.000516404	0.000166865	0.0019519	3.79716	0.000783123
SRR10168430	56265778000	Sediment	Marine	-34.87	54.23	0.265723	4.03072e-05	0	7.48314e-06	0.000480081	4.06249e-05	0.00186164	0.209082	0.000747161
SRR10168431	51177230850	Sediment	Marine	-34.97	54.21	0.115092	4.05409e-05	0	0	0.000255788	4.46642e-05	0.00156371	0.0834562	0.000543777
SRR10168432	73464652860	Sediment	Marine	-34.95	54.56	0.0505962	1.74709e-05	5.48233e-05	2.86563e-05	0.000628606	8.55639e-05	0.00257482	0.0144236	0.00184568
SRR10168433	78706749708	Sediment	Marine	-34.8	54.37	0.183755	3.75225e-05	0	0	0.000325301	0.00031946	0.00217373	0.15647	0.00130899
SRR10168434	55149720500	Sediment	Marine	-34.84	54.62	0.256468	4.55854e-05	0	0	0.000526914	9.32557e-05	0.00209687	0.214118	0.000708599
SRR10360643	37074259049	Soil	Soil	39.7292	-123.642	0.000361618	0.000121001	0.00132535	1.13568e-05	0.000682039	0	0.000768407	0	3.19417e-05
SRR10375097	9860843100	Sediment	Marine	-41.6888	175.681	0.0186062	0.000315608	0	0	0.000134343	0	0.000606484	0.0496539	0.000120092
SRR10375098	10495885800	Sediment	Marine	-41.7703	176.083	0.0321561	0.000145733	7.67457e-05	0	0.000142419	5.44449e-05	0.00241136	0.0452878	0.000282066
SRR10420883	13743993900	Hotspring	Sediment	44.6102	-110.439	0.0163648	0	0	0	0	0	0	0.00314426	0
SRR10836659	25545364638	Sediment	Marine	8.68	-84.03	0.00203025	0.0841877	0.00520289	0.0250121	0.000551333	0.00489901	0.0145086	0.000735135	0.00113575
SRR10836662	29095580218	Sediment	Marine	8.68	-84.03	0.00175562	0.250553	0.00271314	0.0233781	0.000694049	0.00170871	0.0150434	0.000867031	0.00156698
SRR10998558	42945641522	Soil	Soil	38.7864	-120.429	7.29047e-05	5.73064e-06	1.87566e-05	0	0.000407098	0	0.00034719	6.39575e-05	1.37874e-05
SRR11301532	11942595000	Vent	Marine	25.0915	124.547	0.000446871	0	0	0	7.18102e-06	0	9.01153e-05	0	0
SRR11301533	15096842700	Vent	Marine	25.0915	124.547	0.000556006	0	0	0	0	0	7.74425e-05	1.21292e-05	7.84411e-05
SRR11301534	12931478100	Vent	Marine	25.0757	124.517	0.000498271	0	0	0	1.01189e-05	0	0.000228489	0	0
SRR11301535	3073922100	Vent	Marine	25.0757	124.517	0.000569273	0	0	0	0	0	0.000552512	0.000238279	0
SRR11301536	12840368700	Vent	Marine	25.0757	124.517	3.7696e-05	0	0	0	0	0	2.54774e-05	0	0
SRR11301537	12747127800	Vent	Marine	25.0757	124.517	3.77994e-05	0	0	0	0	0	2.69268e-05	1.4365e-05	0
SRR11343833	31399378202	Sediment	Marine	-17.4808	-149.801	0.00226389	3.91896e-05	0	0	7.36173e-05	0	0.000249622	0.0110893	5.65718e-05
SRR11400158	9730952500	Sediment	Marine	64.26	-52.47	0.0350642	0.00208475	0	0	0.000192636	0	0.00203435	0.000128215	0.000243391
SRR11671580	21150683854	Soil	Soil	57.1866	-2.2146	0.000177464	0	0	0	0.000776847	0	8.0752e-05	0.49883	0
SRR12030752	16262784862	Soil	Soil	24.0949	121.034	9.54509e-05	0	0	0	0.000389356	0	0.00116935	0	0.000109226
SRR12059202	10342155600	Sediment	Marine	55.4682	15.4772	0.00235235	9.51856e-05	0	0	0.00082477	0.175377	0.00126982	4.10246e-05	0
SRR12157854	23816661900	Sediment	Mariana	11.04	142.303	0.041296	3.10001e-05	0	0	0.00134475	0	0.00146238	0.0314996	0.000174027
SRR12157856	22383886500	Sediment	Mariana	11.04	142.301	2.05068	0.000271808	0	0	0.00207485	0.000331882	0.00451003	1.17001	0.000290976
SRR12157857	37389178500	Sediment	Mariana	10.86	141.983	0.0146785	0	0.000581689	0	0.000681235	0	0.00147646	0.0127562	0
SRR12157858	34300150200	Sediment	Mariana	10.86	141.982	0.023408	0.000114801	0	0	0.00124269	0.000149942	0.00265684	0.0371986	0.0001381
SRR12157859	37530003300	Sediment	Mariana	10.86	141.981	0.148173	0.000131152	0	2.24378e-05	0.000874035	6.09057e-05	0.00230195	0.32839	0.000583745
SRR12170519	18857352900	Soil	Soil	29.64	-82.34	0.0193881	0	0	0	0.000367775	0	0.000406267	3.88417e-05	0
SRR12358723	59744116098	Sediment	Marine	79.7138	11.085	0.809172	0.000163053	0	0	0.000211426	9.56492e-06	0.000821253	0.118505	6.9375e-05
SRR12390917	11243197260	Soil	Soil	41.9035	-89.3341	0.000531138	0	0	0	0.000320161	5.08261e-05	0.000609107	1.62866e-05	0.000157991
SRR12605074	46529893188	Sediment	Marine	54.1817	7.9018	5.39941	6.42742e-06	0.000155806	0	0.000116867	0.000196501	0.000634775	0.000149545	5.09012e-05
SRR12608593	16079617200	Soil	Soil	43.35	116.4	0.000388605	5.57974e-05	0	0	0.000656479	7.10773e-05	0.000958997	0	0
SRR12608594	15307327200	Soil	Soil	44.14	116.31	0.00235898	0	0.000105246	0	0.000620175	7.46633e-05	0.00123	0.000107662	0
SRR12660648	85598599744	Sediment	Marine	36.1948	-122.038	0.108033	2.01258e-05	9.41036e-06	9.83766e-06	0.000490069	0.000100138	0.00155754	0.0263932	2.07517e-05
SRR12717689	18257758574	Soil	Soil	-22.2632	-69.7243	0.00363502	0	0	0	0.00345173	0	0.0134828	0.00029085	0
SRR12844101	13681641296	Soil	Soil	31.33	120.42	0.00278538	0	0	0	0	0	0.000125438	0.571075	0
SRR12844108	16028185826	Soil	Soil	28.15	116.55	0.000134548	0	0	0.0001038	8.39342e-05	0	0.00122438	0	0
SRR12949764	41167582094	Hotspring	Sediment	44.5324	-110.797	0.140523	0.00559717	0.113526	0.0141518	0.00306608	0.0259158	0.0101752	0.000168287	0.000848587
SRR12969846	11086165000	Hotspring	Sediment	31.5934	77.3035	4.52337e-05	0	0.000581275	0	9.34042e-05	0	0.000642459	0	0
SRR12976788	15289530200	Hotspring	Sediment	31.5934	77.3035	3.00265e-05	1.95602e-05	0.00026342	0.000165229	5.95377e-05	0	0.000496255	1.03008e-05	0
SRR12977061	14827324800	Hotspring	Sediment	31.5934	77.3035	0.189428	8.068e-05	5.43263e-05	0	0.000309364	0	0.000846988	0	0.000239601
SRR12989705	14547349800	Hotspring	Sediment	31.5934	77.3035	0.190375	0.000123349	0	0	0.000417309	0	0.000843002	0	0.000162808
SRR12997673	14113977200	Hotspring	Sediment	31.5934	77.3035	0.00183987	0	0	0	4.84638e-05	0	0.000643758	0	0
SRR13199767	47458193774	Hotspring	Sediment	44.5324	-110.797	0.0286591	0.000132336	0.00797737	0.00060329	0.00107323	0.00635769	0.00375177	0.00011947	3.74292e-05
SRR13200009	57346111976	Hotspring	Sediment	44.5324	-110.797	0.042638	0.000104302	0.00839983	0.00140889	0.00116576	0.0131537	0.0031598	0.000225204	7.2276e-05
SRR13200013	72860689120	Hotspring	Sediment	44.5324	-110.797	0.0334965	0.000812719	0.0110998	0.00153067	0.000458719	0.00701166	0.001652	0	0.000146278
SRR13200029	83840071260	Hotspring	Sediment	44.5324	-110.797	0.151346	0.00066222	0.066966	0.00639947	0.00245045	0.0370786	0.00449557	1.31496e-05	4.2374e-05
SRR13200201	80710256510	Hotspring	Sediment	44.5324	-110.797	0.162036	0.00374554	0.0746129	0.00662535	0.00264479	0.0334329	0.00483606	3.90272e-06	0.000704275
SRR13200202	105000000000	Hotspring	Sediment	44.5324	-110.797	0.149153	0.00418937	0.0667936	0.00680241	0.00253456	0.0309261	0.0044193	1.9436e-05	0.000303523
SRR13258664	65555795340	Soil	Soil	-74.3555	164.696	0.00187809	0	7.37248e-05	1.26894e-05	0.000188951	0	0.000957529	0.000209493	0
SRR13309656	1686519722	Sediment	Marine	36.4	24.31	0.0155452	0	0.000477619	0	0.000504945	0	0.00111936	0	0
SRR13766250	10738811400	Soil	Soil	26.4984	107.418	0.00116431	0	0.000150019	0	0.000432717	0	0.000666611	1.70515e-05	5.51371e-05
SRR14267048	17775526500	Soil	Soil	39.96	116.39	0.0034411	1.68246e-05	4.53159e-05	0	0.000790295	3.2148e-05	0.00114247	0.000175124	3.33102e-05
SRR14320320	12512696540	Soil	Soil	37.3	118.62	0.000635701	0	0.000128752	0	0.000599722	0	0.000829085	1.13027e-05	4.73205e-05
SRR14477300	6536278045	Sediment	Marine	33.566	-118.425	0.00102962	0.000438483	0	0	8.79985e-05	0	0.00107002	9.14656e-05	0.000271763
SRR14555685	13596400286	Soil	Soil	45.6833	126.633	0.000793714	0	0	0	0.0004947	0	0.00086705	0.000471371	0
SRR14573571	52798701000	Soil	Soil	83.66	-33.37	0.0107728	1.13286e-05	0	0	0.000476928	1.08231e-05	0.000494111	5.65897e-05	1.12144e-05
SRR14706741	26949309478	Sediment	Trench	11.4308	142.363	3.32674	0	0	0	0.000408443	0	0.00120922	0.192641	0
SRR14708362	53779669227	Sediment	Trench	11.4308	142.363	4.4179	4.57619e-06	0	0	0.00109412	0	0.0021025	0.372859	0
SRR14708957	55219920591	Sediment	Trench	11.4308	142.363	2.92821	9.87276e-06	0	0	0.00063912	2.06971e-05	0.0016032	0.230493	1.07227e-05
SRR15400728	10618681494	Soil	Soil	33.62	102.87	0.000589963	5.13409e-05	7.58582e-05	0	0.000792984	0	0.000878443	0.0238145	5.57608e-05
SRR1555743	4602170400	Sediment	Marine	73.7632	8.464	0.00235268	0	0	0	0	0.000124169	0.00143857	0.000141445	0
SRR17036897	10328628312	Soil	Soil	28.37	106.58	4.9091e-05	0	0	0	0.000663488	0	4.98477e-05	0	0
SRR17938969	19852049426	Soil	Soil	55	83.49	0.000484015	0	0	0	0.00060117	5.75706e-05	0.000736827	1.84478e-05	0
SRR2133847	13430748200	Sediment	Marine	44.6695	-125.098	2.93886e-05	0.00034955	0	0	0.000509558	0	0.00312671	0.000451145	0
SRR3715698	59712978900	Sediment	Marine	33.7888	-118.668	0.00796613	0.00222195	6.74488e-05	2.80333e-05	0.00038257	9.56991e-06	0.00322498	0.554738	9.91588e-05
SRR3943820	13518001200	Sediment	Marine	-3.7287	151.67	0.137818	4.42472e-05	0	0	0.000459813	0.000169092	0.00216641	0.0662372	0
SRR3984885	46728696900	Soil	Soil	46.42	-83.37	0.0313557	0	0	0	0.00103677	0	0.00109288	0.367541	2.53423e-05
SRR3989293	52782459300	Soil	Soil	39.53	-107.78	0.519487	2.16607e-05	0.000213654	3.17142e-05	0.000543838	0.000952729	0.00139099	0.022879	0.000190704
SRR4018424	3393464672	Sediment	Marine	53.7358	7.69905	2.1086e-05	0	0	0	0.000281905	0	0.00196643	0	0
SRR4023290	2789325780	Sediment	Marine	36.5	25.45	0.323673	0	0	0	0.000124422	0	0.000790512	0	0.000849104
SRR4026059	2644918332	Sediment	Marine	36.5	25.45	0.0566208	0	0	0	8.17416e-05	0	0.00157029	5.95461e-05	0.000447731
SRR4030055	8488010700	Sediment	Marine	37.5688	-122.103	0.00907602	0.000169931	0.0001898	0	0.000145131	0	0.00120672	0.023148	6.9758e-05
SRR4030090	6047551800	Sediment	Marine	17.9673	-67.0188	0.00156873	0.00509565	0.00039959	0.000206331	0.000291091	0.000377969	0.000929149	0.0737896	0.000293725
SRR4030098	6177235200	Hotspring	Sediment	44.5341	-110.798	0.0520188	0.00803679	0.0177345	0.0047398	0.000369344	0	0.00152864	0.646755	0
SRR4069403	417198260	Sediment	Trench	-16.6417	-172.2	0.19564	0	0	0	0.00102781	0	0.0362845	0.0034849	0
SRR4069404	1304575722	Sediment	Trench	-16.6417	-172.2	0.205848	0	0	0	0.000266343	0	0.0310866	0.00150262	0
SRR4069405	1031645704	Sediment	Trench	-16.6417	-172.2	0.0591322	0	0	0	0	0	0.014324	0.000532488	0
SRR4069406	3090460603	Sediment	Trench	-16.6417	-172.2	0.0580531	0	0	0	0	0	0.0133763	0	0
SRR4069407	446388646	Sediment	Trench	-16.6417	-172.2	0.00877795	0	0	0	0	0	0	0	0
SRR4069408	1343054218	Sediment	Trench	-16.6417	-172.2	0.0111437	0	0	0	0	0	0	0	0
SRR4239957	320687100	Hotspring	Sediment	44.3763	-110.69	0	0	0	0	0	0	0	0	0
SRR4239958	502826940	Hotspring	Sediment	44.3763	-110.69	0	0	0	0	0	0	0	0	0
SRR5010413	693799125	Hotspring	Sediment	44.36	-110.3	0	0	0	0	0	0	0	0	0
SRR5112540	12389240530	Sediment	Marine	37.31	122	0.000627136	4.82785e-05	0	0	0.000267276	0	0.00198955	0	0.000143376
SRR5149189	12355266171	Sediment	Marine	22.7559	-46.0812	0.000591205	0	0	0	6.90777e-06	0	0.00629235	1.48206e-05	0
SRR5204266	60059458800	Sediment	Marine	53.9944	6.8905	0.11579	3.77612e-05	1.34119e-05	6.92534e-06	3.60388e-05	7.61176e-05	0.00108435	0.172147	5.9152e-05
SRR5215203	21650832094	Soil	Soil	38.8693	-122.428	0.745548	0	0	0	0.00118567	0	0.00275057	0.0783911	2.7348e-05
SRR5248152	353653695	Hotspring	Sediment	44.6102	-110.439	0	0	0	0	0	0	0	0	0
SRR5248166	25677268500	Hotspring	Sediment	44.6102	-110.439	0.0850915	0	0	0	0	0	1.81599e-05	0.993722	0
SRR5248167	21648295200	Hotspring	Sediment	44.6102	-110.439	0.212454	0	0	0	0	0	0	0.00303662	0
SRR5248875	46494339300	Hotspring	Sediment	44.611	-110.44	0.00590645	0.0036222	0.169716	0.0178442	0.00144594	0.000626825	0.0103003	0.0496022	0.000420256
SRR5248876	46660347000	Hotspring	Sediment	44.611	-110.44	0.00831322	0.00350222	0.163294	0.0173919	0.00146977	0.000649089	0.011565	0.0730393	0.000596417
SRR5277367	20372059200	Soil	Soil	51.62	-128.09	0.106707	0	0	0	0.000490882	0	0.00083221	0.0200057	0
SRR5512132	13341393000	Soil	Soil	46.4067	130.213	0.000247694	0	6.03771e-05	0	0.000636078	0	0.00082754	0.000137252	4.43812e-05
SRR5512134	13011760500	Soil	Soil	31.9375	120.056	0.00111774	0	0.000123813	0	0.000516932	0	0.00094427	0	9.1011e-05
SRR5512135	12796917000	Soil	Soil	30.9178	119.51	0.00144093	1.92317e-05	6.2946e-05	0.000162513	0.000707172	8.93102e-05	0.000702707	0	0.000138808
SRR5512136	12421418100	Soil	Soil	23.1295	102.741	0.000323914	0.00016001	0.000778186	0.000738318	0.000807597	0	0.0017169	0	0
SRR5512140	12716091000	Soil	Soil	48.0444	133.466	0.000164846	2.35188e-05	0	0	0.000374185	0	0.000485541	0.000172801	4.65636e-05
SRR5512142	12492417000	Soil	Soil	30.9047	114.117	0.000507508	0	0	6.65895e-05	0.000434281	0	0.000683973	0	0
SRR5512146	12373883100	Soil	Soil	30.7069	121.247	0.00158784	8.81167e-05	6.50979e-05	3.36137e-05	0.000483668	0	0.000629813	0.000118387	0
SRR5579859	23961012804	Soil	Soil	40.7999	-76.3402	0.327878	0	0	0.000104152	0.00114374	4.76981e-05	0.000536324	0.695179	4.94225e-05
SRR5650808	10047508500	Hotspring	Sediment	44.7611	-110.731	0.00131463	0	0.000320682	8.38108e-05	3.478e-05	0.00113749	3.45896e-05	0.000161231	0
SRR5650826	17417031500	Hotspring	Sediment	44.5648	-110.86	0.000805644	0.000480787	0.000277492	0.000168633	2.9888e-05	0	0.00119302	0	0
SRR5688572	37409751836	Soil	Soil	41.7655	-111.814	0.249742	0	8.61288e-05	0	0.000305514	0	0.000765797	2.01567	1.58276e-05
SRR5690348	19867868856	Soil	Soil	33.8834	-83.4195	0.00296245	0.00010537	0.000445979	2.11922e-05	0.000499883	0	0.000715926	0.000413455	0
SRR6144757	14610809100	Water	Mariana	11.34	142.33	0.00836408	0	0.000882102	0	3.92262e-05	0	0.00159504	0.000194817	8.10505e-05
SRR6144758	13668285000	Water	Mariana	11.34	142.33	0.0646011	0	0	0	0.000134785	0	0.00957145	0.00172875	0.00242591
SRR6144759	14994215400	Water	Mariana	11.34	142.33	0.244231	0	0.000429773	0	0.000187997	0	0.00337297	0.000354407	0.000315912
SRR6144760	14612673600	Water	Mariana	11.34	142.33	0.17265	0	0.000220497	0	7.67598e-05	0	0.00270481	0.000277845	0.000445721
SRR6144761	14856617400	Water	Mariana	11.34	142.33	0.00835002	0	0	0	7.14652e-05	0	0.0016869	0.000123253	3.98547e-05
SRR6181342	59688288076	Soil	Soil	9.1086	-79.8436	0.028514	5.01048e-06	9.44674e-05	7.05406e-06	0.000377207	9.57387e-06	0.000684595	6.13564e-06	3.96799e-05
SRR6184192	11636411226	Soil	Soil	39.7181	-123.653	0.458918	5.14019e-05	0.00166137	0.000542751	0.000441078	0	0.000743681	0.0049097	0
SRR6193124	10935153000	Sediment	Marine	37.4741	-121.973	0.114601	0.000492285	0.00132593	0.00127063	8.54874e-05	0	0.00043944	0.518813	0
SRR6201607	11372906400	Sediment	Marine	17.9511	-67.1932	0.0353271	0.000262964	0.000708275	0.00196215	0.000229187	0	0.000583547	0.184789	0.000156189
SRR6201987	20141192700	Soil	Soil	31.11	-95.15	0.000389494	1.48485e-05	0.000199967	2.09047e-05	0.00069899	0	0.000407773	0.21004	5.87956e-05
SRR6202049	15137150700	Soil	Soil	49.08	-89.38	0.0389155	0	0	0	0.00557027	3.77513e-05	0.000905651	0.856967	0.000273813
SRR6207735	53723336100	Sediment	Marine	34.6402	-77.1094	0.000327714	0.000954586	0.000509787	0.00016306	0.000217823	2.12737e-05	0.00127756	4.28905e-05	0.000352685
SRR6266480	29383198418	Soil	Soil	39.5673	-123.476	1.89569	0.000456215	0.00315262	1.43294e-05	0.00129691	0	0.00107694	0.0129935	0
SRR6664620	411885628	Sediment	Marine	42.7063	10.1176	0	0	0	0	0.000317691	0	0.000764711	0	0
SRR6831646	37780402340	Soil	Soil	41.1613	-96.6752	0.172587	0	0	0	0.000537325	0	0.000659399	0.000760943	1.56723e-05
SRR6958124	55852280754	Soil	Soil	38.0262	-109.541	0.000384645	0	2.88444e-05	0	0.000495732	2.04628e-05	0.000468949	0.00667096	0.000106013
SRR7015786	11364310736	Soil	Soil	38.9354	-106.942	0.00549332	7.8949e-05	0	0	0.000339498	0	0.000567027	0.00294868	0
SRR7042334	23528756927	Soil	Soil	39.74	-123.63	0.000920424	0.000381321	0.003492	0	0.000969718	0	0.00159864	0	0
SRR7051160	12112768208	Sediment	Trench	27.0114	-110.593	0.00651732	0.012467	0.00272655	0.0044468	0.00153963	0.000141532	0.0048344	0.000212819	4.88828e-05
SRR7102016	50619958010	Soil	Soil	42.481	-72.1783	0.00168496	1.18162e-05	0.000127304	3.32711e-05	0.00166693	2.2578e-05	0.00082515	2.17044e-05	5.84855e-05
SRR7539483	450262545	Hotspring	Sediment	44.61	-110.44	0	0	0	0	0	0	0	0	0
SRR7539699	309280866	Hotspring	Sediment	44.61	-110.44	0	0	0	0	0.00915052	0	0	0	0
SRR7614695	26239768200	Sediment	Marine	-68.577	77.965	3.1666e-05	3.41924e-05	0	0	3.79573e-05	0	8.19412e-05	0	0
SRR7614706	17901994800	Sediment	Marine	-68.611	77.864	6.06188e-05	8.54429e-05	0	0	4.8631e-05	0	0.00085197	0	0
SRR7614715	15907916400	Sediment	Marine	-76.792	164.733	0.00203511	3.75998e-05	0	0	3.61183e-05	0	0.000370611	9.9004e-06	3.72209e-05
SRR7787543	21528150	Vent	Marine	-27.85	63.94	0	0	0	0	0	0	0	0	0
SRR7968240	10374547110	Soil	Soil	44.23	-122.22	0.000105151	0	0	0	0.000284496	0	0.000380474	3.53004e-05	0
SRR8186049	2208456866	Sediment	Marine	35.2226	-97.4395	0.00691974	0	0	0	0	0	0	0.128103	0
SRR8199877	15220723594	Soil	Soil	51.9911	5.66197	0.000539593	0	0	0	0.000359892	0	0.00063061	0	3.89013e-05
SRR8302209	70766281801	Sediment	Marine	6.03	60.51	0.34043	0.000118331	0	5.94979e-05	0.000740536	5.6526e-05	0.00294417	0.146192	5.85695e-05
SRR8437982	12365208800	Soil	Soil	40.4449	-87.0297	0.12009	1.99031e-05	0	0	0.000383591	0	0.000304677	2.96174e-05	0
SRR8443351	17480871000	Sediment	Marine	39.31	119.71	0.012824	4.52654e-05	9.21595e-05	0	0.000120902	6.53798e-05	0.00103211	2.42713e-05	0.000338717
SRR8452060	16409515500	Sediment	Marine	73.7633	8.46383	0.0324594	0.00108629	0	0	0.000212377	0	0.0023994	0.000475056	0.000144333
SRR8482198	22324318500	Sediment	Marine	73.7563	8.45517	0.000517384	5.7493e-05	0	0	3.15187e-06	0	0.000212384	4.63808e-05	2.65229e-05
SRR8536941	10999992432	Soil	Soil	44.23	-122.22	0.00153241	0.000380631	0.00285592	0	0.00459205	0	0.00233836	0.0002497	0
SRR8543488	46430413500	Soil	Soil	31.34	90.6	0.000485147	1.93236e-05	0	0	0.000386468	0	0.000508296	9.46516e-05	0
SRR8544467	56855615100	Soil	Soil	30.58	90.87	0.000362783	5.26011e-06	1.41677e-05	0	0.00043784	0	0.000863185	0.0127571	1.04142e-05
SRR8549365	68157104050	Soil	Soil	36	-78	0.00255455	1.31637e-05	1.18185e-05	0	0.000259495	0	0.000549267	0.00275917	1.73748e-05
SRR8552836	21850391882	Soil	Soil	38.9206	-106.949	0.000966301	6.35876e-05	7.373e-05	0	0.000835735	0	0.00117748	0.680481	0
SRR8554898	118000000000	Soil	Soil	30.68	91.1	0.000826408	8.37181e-06	2.05509e-05	3.58068e-06	0.000553143	0	0.00110646	0	1.00709e-05
SRR8558718	45564728368	Soil	Soil	39.0844	-86.4705	0.000226731	6.56356e-06	1.76785e-05	0	0.00228722	2.50829e-05	0.00102421	0	1.29948e-05
SRR8707046	6197110552	Sediment	Marine	30.32	-87.17	0.0147147	3.9713e-05	0	0	0.000197621	0	0.00207701	0	0
SRR8709623	7104110100	Sediment	Mariana	11.91	144.93	1.04111	4.20977e-05	0	0	0.000960796	0.000241317	0.00273999	0.318031	0
SRR8772595	6397636000	Sediment	Trench	9.86525	138.495	0.208116	0	0	0	0	0	0.000125934	0.016753	0.000462754
SRR8772597	5983392500	Sediment	Trench	9.8989	138.403	0.219003	0	0	0	0	0	0.000627767	0.006055	0.000296875
SRR8772598	15983077500	Sediment	Trench	9.8989	138.403	0.803697	0	0	0	5.36568e-06	0	0.000282326	0.0291267	7.40917e-05
SRR8862977	33524819472	Soil	Soil	44.5508	-123.25	0.000343163	0	4.80548e-05	0	0.000398719	0	0.000530806	4.91581e-05	7.0647e-05
SRR8863765	78203508832	Hotspring	Sediment	44.5341	-110.798	6.14458e-05	1.52969e-05	0.000123603	0	1.12384e-05	0	2.34169e-05	0.00363868	0
SRR8874670	42051606460	Soil	Soil	39.6475	-79.9369	0.00938625	7.1119e-06	0	0	0.000535695	0	0.00100313	4.35448e-06	2.8161e-05
SRR9179559	33136265700	Soil	Soil	47.4269	8.51833	4.0858e-05	7.42709e-06	0	0	2.57565e-06	0	2.07168e-05	0.07826	0
SRR9650533	42932400332	Soil	Soil	36.36	-97.29	0.00139595	0	3.75248e-05	0	0.000655769	0	0.000249153	0.411855	1.37916e-05
SRR9656163	42804697200	Soil	Soil	-38.5643	176.317	0.0184529	6.98678e-06	0	0	0.000413687	2.67002e-05	0.000454509	0.00344796	0
SRR9691018	11559172200	Soil	Soil	20.93	110.16	0.00249254	0.000558147	0.000209058	3.59829e-05	0.000120113	4.94367e-05	0.00144523	1.36251e-05	0.000153672
SRR9691031	30423721200	Soil	Soil	31.6	100	7.6265e-05	8.08928e-06	0	0	0.000305901	1.8783e-05	0.000740622	2.87236e-05	0
SRR9691034	11769179400	Soil	Soil	29.4	100.1	0.00520096	0	0	0	0.00120121	0	0.000579834	0	0
SRR9691039	22910599800	Soil	Soil	30.48	91.1	0.000116733	2.61073e-05	7.0318e-05	3.63092e-05	0.000267813	0	0.000998633	0	2.58442e-05
SRR9691046	14351658300	Soil	Soil	31.71	117.33	0.0126452	0	0.000224508	0.000115926	0.000351882	3.98175e-05	0.0011754	6.37951e-05	0
SRR9691052	10299825300	Soil	Soil	43.62	116.71	0.000378845	2.90361e-05	0	8.07649e-05	0.000370288	0.000665775	0.00107551	2.74621e-05	5.74871e-05
SRR9691060	11659757100	Soil	Soil	45.36	132.32	0.001064	0	0	0	0.000387783	0	0.000632915	1.57047e-05	5.07821e-05
SRR9694912	51615121698	Soil	Soil	34.0136	-118.467	0.0238539	0	6.24247e-05	0	0.00016856	0	0.000337974	3.90243e-05	2.29431e-05
SRR9822614	6487819240	Vent	Marine	-27.84	64.59	0.283627	0	0	0	0.00123579	0	0.00285085	0.134476	0.000273793
SRR9822615	34352899751	Vent	Marine	-27.8414	64.5883	0.165694	1.43281e-05	0	0	0.00103886	0.000182981	0.0066494	0.0076664	0.000896272
SRR9822616	6121120784	Vent	Marine	-27.843	64.5882	0.0234124	0	0	0	0	0	0.00352346	2.99149e-05	0
SRR9822617	6539233327	Vent	Marine	-27.8406	64.5911	0.000185985	0	0	0	0	0	0.00178367	0.000112009	0
SRR9822619	6195553350	Vent	Marine	-27.8428	64.5893	0.0301677	0	0	0	0	0	0.00245694	0	0
SRR9849954	17221757580	Vent	Marine	36.2293	-33.9028	0.00274005	0.000989842	0.000187092	0.000244484	0.000110671	0	0.00179462	0.504743	0
SRR9849955	20638862544	Vent	Marine	36.2293	-33.9028	0.0165376	0.000927391	7.8058e-05	0.000182614	0.000144713	0	0.00109918	0.00059444	0
SRR9849978	13490275618	Vent	Marine	26.1372	-44.8264	0.00421907	0.00909972	0.00185103	0.00519594	0.00015773	0	0.0036613	0.00190032	8.77827e-05
SRR9849983	12090884856	Vent	Marine	23.3691	-44.951	0.00755673	0	0	0	3.07596e-05	0	0.00106467	0.00262004	0.000587656
SRR9952755	19794839100	Soil	Soil	38.973	-123.116	2.99624e-05	0	0	0	0.000317697	0	1.73398e-05	0.000360771	0

## Sheet: Table S8
Table S8 Recruited per kilobase of genome per gigabase (RPKG) values for Thaumarchaeota bins of marine environmental datasets
SRA_ID	Sample_type	Sample_site	region	Radius	Lat	Lon	Location	AOA	Group-1.a	Group-1.b	Group-1.c	Group-2	Group-3.a	Group-3.b	Group-3.unk	UBA141	Depth	Zone	AOA_ratio	nonAOA_ratio	Group-3.unk_ratio
DRR090555	Sediment	Trench	1	8	11.75	142.11	Mariana Trench	0.83016	0	0	0	0.000214	0	0.00263654	36.9138	0.00147642	5838	Abyssopelagic Zone	0.021992	0.978008	0.977893
DRR092713	Water	Mariana	11	4	29.15	142.8	Izu-Bonin Trench	0.796058	0	0	0	0.000147	0	0.0167388	8.28531	0	7512	Hadal Zone	0.0874956	0.912504	0.910648
SRR10168429	Sediment	Marine	24	8	-34.83	54.6	Indian Ocean	0.289583	5.68e-05	0	0	0.000516	0.000167	0.0019519	3.79716	0.000783	3242	Bathypelagic Zone	0.0707989	0.929201	0.928352
SRR12157856	Sediment	Mariana	36	8	11.04	142.3	Mariana Trench	2.05068	0.000272	0	0	0.00207486	0.000332	0.00451003	1.17001	0.000291	7022	Hadal Zone	0.635246	0.364754	0.362437
SRR3715698	Sediment	Marine	46	8	33.79	-118.67	Pacific Ocean: Santa Monica Mounds	0.00796613	0.00222195	6.74e-05	2.8e-05	0.000383	9.57e-06	0.00322498	0.554738	9.92e-05	863	Mesopelagic Zone	0.0140067	0.985993	0.975384
SRR6193124	Sediment	Marine	58	8	37.47	-121.97	USA:Alviso Ponds San Francisco CA USA	0.114601	0.000492	0.00132593	0.00127063	8.55e-05	0	0.000439	0.518813	0	1	Epipelagic Zone	0.1799	0.8201	0.814428
DRR090563	Sediment	Trench	9	8	11.75	142.11	Mariana Trench	6.32373	0	0	0	0.000124	0	0.00175245	0.375365	0.000287	5838	Abyssopelagic Zone	0.943663	0.0563369	0.0560141
SRR14708362	Sediment	Trench	43	8	11.43	142.36	Mariana Trench	4.4179	4.58e-06	0	0	0.00109412	0	0.0021025	0.372859	0	10840	Hadal Zone	0.921555	0.0784446	0.0777768
SRR12157859	Sediment	Mariana	39	8	10.86	141.98	Mariana Trench	0.148173	0.000131	0	2.24e-05	0.000874	6.09e-05	0.00230195	0.32839	0.000584	5525	Abyssopelagic Zone	0.308349	0.691651	0.683381
SRR8709623	Sediment	Mariana	65	8	11.91	144.93	Mariana Trench	1.04111	4.21e-05	0	0	0.000961	0.000241	0.00273999	0.318031	0	7942	Hadal Zone	0.763767	0.236233	0.23331
DRR092714	Water	Mariana	12	4	29.15	142.8	Izu-Bonin Trench	1.46676	0	0	0	0.000138	0	0.0085381	0.302832	0.000811	9697	Hadal Zone	0.824448	0.175552	0.170219
SRR14708957	Sediment	Trench	44	8	11.43	142.36	Mariana Trench	2.92821	9.87e-06	0	0	0.000639	2.07e-05	0.0016032	0.230493	1.07e-05	10840	Hadal Zone	0.92636	0.0736402	0.0729178
SRR10168434	Sediment	Marine	29	8	-34.84	54.62	Indian Ocean	0.256468	4.56e-05	0	0	0.000527	9.33e-05	0.00209687	0.214118	0.000709	2336	Bathypelagic Zone	0.541006	0.458994	0.45167
SRR10168430	Sediment	Marine	25	8	-34.87	54.23	Indian Ocean	0.265723	4.03e-05	0	7.48e-06	0.00048	4.06e-05	0.00186165	0.209082	0.000747	3493	Bathypelagic Zone	0.555927	0.444073	0.437426
DRR090559	Sediment	Trench	5	8	11.75	142.11	Mariana Trench	0.311322	0	0	0	9.66e-05	0	0.00340206	0.207434	0.000667	5838	Abyssopelagic Zone	0.595351	0.404649	0.396683
SRR14706741	Sediment	Trench	42	8	11.43	142.36	Mariana Trench	3.32674	0	0	0	0.000408	0	0.00120922	0.192641	0	10840	Hadal Zone	0.944829	0.0551714	0.0547121
DRR090557	Sediment	Trench	3	8	11.75	142.11	Mariana Trench	0.219511	0	0	0	0.000776	0	0.0034009	0.192085	0	5838	Abyssopelagic Zone	0.527959	0.472041	0.461995
SRR10168433	Sediment	Marine	28	8	-34.8	54.37	Indian Ocean	0.183755	3.75e-05	0	0	0.000325	0.000319	0.00217373	0.15647	0.00130899	3272	Bathypelagic Zone	0.533568	0.466432	0.45434
SRR9822614	Vent	Marine	69	2	-27.84	64.59	Indian Ocean:Old City hydrothermal field	0.283627	0	0	0	0.00123579	0	0.00285085	0.134476	0.000274	3136	Bathypelagic Zone	0.671363	0.328637	0.318315
SRR12358723	Sediment	Marine	40	8	79.71	11.09	Svalbard: Smeerenburgfjorden	0.809172	0.000163	0	0	0.000211	9.56e-06	0.000821	0.118505	6.94e-05	218	Mesopelagic Zone	0.87106	0.12894	0.127568
DRR092720	Water	Mariana	13	4	36.11	142.73	Japan Trench	10.5867	0	0	0	0.000246	0	0.061705	0.113357	0.000741	7000	Hadal Zone	0.983643	0.0163572	0.0105323
DRR090556	Sediment	Trench	2	8	11.75	142.11	Mariana Trench	0.207894	0	0	0	0.000349	0	0.00310241	0.110779	0.000546	5838	Abyssopelagic Zone	0.644292	0.355708	0.343319
SRR10168431	Sediment	Marine	26	8	-34.97	54.21	Indian Ocean	0.115092	4.05e-05	0	0	0.000256	4.47e-05	0.00156371	0.0834562	0.000544	3270	Bathypelagic Zone	0.572605	0.427395	0.415212
DRR090558	Sediment	Trench	4	8	11.75	142.11	Mariana Trench	0.196649	0	0	0	0	0	0.000606	0.0769905	0	5838	Abyssopelagic Zone	0.717055	0.282945	0.280735
DRR090562	Sediment	Trench	8	8	11.75	142.11	Mariana Trench	0.0738547	0	0	0	0.00127211	0	0.000691	0.0759302	0	5838	Abyssopelagic Zone	0.486693	0.513307	0.50037
DRR090560	Sediment	Trench	6	8	11.75	142.11	Mariana Trench	0.0612369	0.000266	0	0	0.000232	0	0.0029542	0.07401	0	5838	Abyssopelagic Zone	0.441509	0.558491	0.533601
SRR3943820	Sediment	Marine	47	8	-3.73	151.67	Papua New Guinea: Bismarck Sea Eastern Manus Basin	0.137818	4.42e-05	0	0	0.00046	0.000169	0.00216642	0.0662372	0	1680	Bathypelagic Zone	0.666125	0.333875	0.32015
DRR090561	Sediment	Trench	7	8	11.75	142.11	Mariana Trench	0.0623579	0	0	0	0.00033	0	0.00223039	0.0584995	0.00199502	5838	Abyssopelagic Zone	0.497221	0.502779	0.466456
SRR10375097	Sediment	Marine	30	8	-41.69	175.68	New Zealand: Hikurangi Margin\, Pahaua Bank	0.0186062	0.000316	0	0	0.000134	0	0.000606	0.0496539	0.00012	1451	Bathypelagic Zone	0.267961	0.732039	0.715102
DRR092711	Water	Mariana	10	4	29.15	142.8	Izu-Bonin Trench	0.0423345	0	0	0	8.43e-05	0	0.131768	0.0454725	0.0189265	3507	Bathypelagic Zone	0.17744	0.82256	0.190592
SRR12157858	Sediment	Mariana	38	8	10.86	141.98	Mariana Trench	0.023408	0.000115	0	0	0.00124269	0.00015	0.00265684	0.0371986	0.000138	5525	Abyssopelagic Zone	0.360627	0.639373	0.573087
SRR12157854	Sediment	Mariana	35	8	11.04	142.3	Mariana Trench	0.041296	3.1e-05	0	0	0.00134475	0	0.00146237	0.0314996	0.000174	7022	Hadal Zone	0.544747	0.455253	0.415519
SRR8772598	Sediment	Trench	68	8	9.9	138.4	The Yap Trench	0.803697	0	0	0	5.37e-06	0	0.000282	0.0291267	7.41e-05	4955	Abyssopelagic Zone	0.964608	0.0353921	0.0349582
DRR092726	Water	Mariana	14	4	11.37	142.43	Mariana Trench	1.505	0	0	0	0.000476	0	0.0143275	0.0202647	0.000383	7900	Hadal Zone	0.976987	0.0230134	0.013155
DRR092727	Water	Mariana	15	4	11.37	142.42	Mariana Trench	0.489758	0	0	0	0	0	0.009587	0.0197612	0.00146899	10899	Hadal Zone	0.940802	0.0591984	0.0379603
SRR8772595	Sediment	Trench	66	8	9.87	138.5	The Yap Trench	0.208116	0	0	0	0	0	0.000126	0.016753	0.000463	6381	Hadal Zone	0.923081	0.0769193	0.0743068
SRR10168432	Sediment	Marine	27	8	-34.95	54.56	Indian Ocean	0.0505962	1.75e-05	5.48e-05	2.87e-05	0.000629	8.56e-05	0.00257482	0.0144236	0.00184568	1676	Bathypelagic Zone	0.72017	0.27983	0.205301
SRR12157857	Sediment	Mariana	37	8	10.86	141.98	Mariana Trench	0.0146785	0	0.000582	0	0.000681	0	0.00147646	0.0127562	0	5525	Abyssopelagic Zone	0.48646	0.51354	0.422752
DRR092733	Water	Mariana	16	4	41.87	146.32	Kuril Trench	6.16432	0	0	0	5.13e-05	0	0.0225813	0.0113878	0.000177	6500	Hadal Zone	0.994483	0.00551703	0.00183718
SRR9822615	Vent	Marine	70	2	-27.84	64.59	Indian Ocean:Old City hydrothermal field	0.165694	1.43e-05	0	0	0.00103886	0.000183	0.0066494	0.0076664	0.000896	3120	Bathypelagic Zone	0.909697	0.090303	0.0420903
SRR8772597	Sediment	Trench	67	8	9.9	138.4	The Yap Trench	0.219003	0	0	0	0	0	0.000628	0.006055	0.000297	4955	Abyssopelagic Zone	0.969113	0.0308872	0.026794
ERR1679394	Vent	Marine	17	2	-3.8	152.1	Pacific Ocean	0.0254801	0.00495066	0.0010562	0.00141881	0.00260037	3.33e-05	0.280392	0.00494566	0.0706845	1155	Bathypelagic Zone	0.0650731	0.934927	0.0126306
SRR4069403	Sediment	Trench	50	8	-16.64	-172.2	Tonga Trench	0.19564	0	0	0	0.00102781	0	0.0362845	0.0034849	0	9161	Hadal Zone	0.82745	0.17255	0.0147392
ERR1679397	Vent	Marine	20	2	-3.73	151.67	Pacific Ocean	0.022386	1.84e-05	2.48e-05	0	0.00046	0	0.158591	0.00276324	0.0090559	1709	Bathypelagic Zone	0.11581	0.88419	0.0142951
ERR1679396	Vent	Marine	19	2	-3.73	151.67	Pacific Ocean	0.0242521	5.5e-05	0	1.27e-05	0.000535	0	0.158023	0.00254208	0.00895796	1705	Bathypelagic Zone	0.124768	0.875232	0.0130781
ERR1679395	Vent	Marine	18	2	-3.8	152.1	Pacific Ocean	0.0163789	0.000215	0.000278	4.81e-05	0.000551	0	0.082071	0.00189788	0.00701145	1199	Bathypelagic Zone	0.151025	0.848975	0.0174999
SRR6144758	Water	Mariana	54	4	11.34	142.33	Mariana Trench	0.0646011	0	0	0	0.000135	0	0.00957145	0.00172875	0.00242591	10500	Hadal Zone	0.82334	0.17666	0.0220329
SRR4069404	Sediment	Trench	51	8	-16.64	-172.2	Tonga Trench	0.205848	0	0	0	0.000266	0	0.0310865	0.00150261	0	9161	Hadal Zone	0.86236	0.13764	0.0062949
ERR1679398	Vent	Marine	21	2	-3.72	151.68	Pacific Ocean	0.015229	0	0.000147	0	0.000549	3.49e-05	0.078162	0.0015	0.0100267	1685	Bathypelagic Zone	0.144148	0.855852	0.014198
SRR10836662	Sediment	Marine	32	8	8.68	-84.03	Pacific Ocean	0.00175562	0.250553	0.00271314	0.0233781	0.000694	0.00170871	0.0150434	0.000867	0.00156698	127	Epipelagic Zone	0.00588583	0.994114	0.00290667
SRR10836659	Sediment	Marine	31	8	8.68	-84.03	Pacific Ocean	0.00203024	0.0841877	0.00520289	0.0250121	0.000551	0.00489901	0.0145086	0.000735	0.00113575	127	Epipelagic Zone	0.014684	0.985316	0.00531598
SRR9849955	Vent	Marine	71	2	36.23	-33.9	Atlantic Ocean: Rainbow Hydrothermal Vents, Mid-Atlantic Ridge	0.0165376	0.000927	7.81e-05	0.000183	0.000145	0	0.00109918	0.000594	0	2295	Bathypelagic Zone	0.845313	0.154687	0.0303621
SRR8452060	Sediment	Marine	63	8	73.76	8.46	Arctic Ocean: Gakkel Ridge Loki's castle	0.0324594	0.00108629	0	0	0.000212	0	0.0023994	0.000475	0.000144	3250	Bathypelagic Zone	0.882622	0.117378	0.012916
SRR2133847	Sediment	Marine	45	8	44.67	-125.1	Pacific Ocean: Hydrate Ridge North	2.94e-05	0.00035	0	0	0.00051	0	0.00312671	0.000451	0	600	Mesopelagic Zone	0.00658144	0.993419	0.10096
ERR2021509	Vent	Marine	22	2	46.07	-130	Pacific Ocean	0.0147446	0.000189	0	0.000211	0.000231	0	0.0647301	0.000448	0.00276477	1716	Bathypelagic Zone	0.176966	0.823034	0.00537696
SRR6144759	Water	Mariana	55	4	11.34	142.33	Mariana Trench	0.244231	0	0.00043	0	0.000188	0	0.00337297	0.000354	0.000316	9600	Hadal Zone	0.981273	0.0187269	0.0014223
SRR6144760	Water	Mariana	56	4	11.34	142.33	Mariana Trench	0.17265	0	0.00022	0	7.68e-05	0	0.00270481	0.000278	0.000446	10400	Hadal Zone	0.978877	0.0211231	0.00157618
SRR6144757	Water	Mariana	53	4	11.34	142.33	Mariana Trench	0.00836409	0	0.000882	0	3.92e-05	0	0.00159504	0.000195	8.11e-05	10400	Hadal Zone	0.74971	0.25029	0.0174787
SRR11400158	Sediment	Marine	33	8	64.26	-52.47	Greenland: Nuuk fjord	0.0350642	0.00208475	0	0	0.000193	0	0.00203435	0.000128	0.000243	498	Mesopelagic Zone	0.882178	0.117822	0.00322034
SRR6144761	Water	Mariana	57	4	11.34	142.33	Mariana Trench	0.00835003	0	0	0	7.15e-05	0	0.0016869	0.000123	3.99e-05	10500	Hadal Zone	0.812945	0.187055	0.0119751
SRR8482198	Sediment	Marine	64	8	73.76	8.46	Arctic Ocean: Southern Knipovich Ridge	0.000517	5.75e-05	0	0	3.15e-06	0	0.000212	4.64e-05	2.65e-05	3236	Bathypelagic Zone	0.599386	0.400614	0.053794
SRR12059202	Sediment	Marine	34	8	55.47	15.48	Baltic marine	0.00235235	9.52e-05	0	0	0.000825	0.175377	0.00126983	4.1e-05	0	30	Epipelagic Zone	0.0130715	0.986928	0.000227828
ERR2021511	Vent	Marine	23	2	45.93	-130.01	Pacific Ocean	0.0183355	0	0	0	0.000435	0	0.116481	2.03e-05	0.00420713	1500	Bathypelagic Zone	0.131457	0.868543	0.000145542

## Sheet: Table S9
Table S9 Transporter prediction for bins in Group-3.unk
ORF Name	Transporter Family	Subfamily	Trans AAP Substrate/Function Prediction	TC
MT1_thaum1
NODE_1_10087_length_7116_cov_0.987218_1	ABC	binding protein	dipeptide/oligopeptide	3.A.1
NODE_1_11417_length_6696_cov_1.291346_1	ABC	binding protein	dipeptide/oligopeptide	3.A.1
NODE_1_11417_length_6696_cov_1.291346_6	ABC	binding protein	dipeptide/oligopeptide	3.A.1
NODE_1_11788_length_6596_cov_1.121147_1	ABC	binding protein	dipeptide/oligopeptide	3.A.1
NODE_1_1479_length_17220_cov_1.250977_10	ABC	binding	lipid A	3.A.1
NODE_1_1548_length_16848_cov_1.315447_12	ABC	binding	iron-hydroxamate	3.A.1
NODE_1_161_length_38003_cov_1.222606_7	ABC	binding protein	amino acid (glutamine/glutamate/aspartate)	3.A.1
NODE_1_224_length_34417_cov_1.666123_20	ABC	membrane	unknown substrate	3.A.1
NODE_1_224_length_34417_cov_1.666123_21	ABC	membrane	unknown substrate	3.A.1
NODE_1_224_length_34417_cov_1.666123_6	ABC	binding protein	unknown substrate	3.A.1
NODE_1_24_length_61586_cov_1.454455_24	ABC	membrane	multidrug	3.A.1
NODE_1_24_length_61586_cov_1.454455_25	ABC	binding	daunorubicin	3.A.1
NODE_1_24_length_61586_cov_1.454455_3	ABC	membrane	nitrate/sulfonate/taurine	3.A.1
NODE_1_24_length_61586_cov_1.454455_4	ABC	binding	nitrate	3.A.1
NODE_1_24_length_61586_cov_1.454455_5	ABC	binding protein	nitrate/sulfonate/taurine	3.A.1
NODE_1_255_length_32425_cov_1.534436_10	ABC	ABC	unknown substrate	3.A.1
NODE_1_255_length_32425_cov_1.534436_26	ABC	binding	iron-hydroxamate	3.A.1
NODE_1_255_length_32425_cov_1.534436_4	ABC	binding	phosphonate	3.A.1
NODE_1_255_length_32425_cov_1.534436_5	ABC	membrane	cobalamin/Fe3+-siderophores	3.A.1
NODE_1_2669_length_13334_cov_1.140207_7	ABC	binding protein	dipeptide/oligopeptide	3.A.1
NODE_1_2669_length_13334_cov_1.140207_8	ABC	binding protein	dipeptide/oligopeptide	3.A.1
NODE_1_324_length_30123_cov_1.382089_8	ABC	binding	lipoprotein	3.A.1
NODE_1_324_length_30123_cov_1.382089_9	ABC	membrane	lipoprotein releasing	3.A.1
NODE_1_4063_length_11014_cov_1.321327_1	ABC	membrane	lipoprotein releasing	3.A.1
NODE_1_4063_length_11014_cov_1.321327_14	ABC	binding protein	dipeptide/oligopeptide	3.A.1
NODE_1_4213_length_10832_cov_0.949056_2	ABC	binding protein	dipeptide/oligopeptide	3.A.1
NODE_1_479_length_26291_cov_1.572132_25	ABC	binding	daunorubicin	3.A.1
NODE_1_479_length_26291_cov_1.572132_26	ABC	membrane	polysaccharide export	3.A.1
NODE_1_53_length_52935_cov_1.280344_34	ABC	membrane	dipeptide/oligopeptide	3.A.1
NODE_1_53_length_52935_cov_1.280344_35	ABC	binding	glycine betaine	3.A.1
NODE_1_53_length_52935_cov_1.280344_36	ABC	binding	glycine betaine	3.A.1
NODE_1_53_length_52935_cov_1.280344_37	ABC	membrane	dipeptide/oligopeptide	3.A.1
NODE_1_70_length_49463_cov_1.360999_2	ABC	binding	lipoprotein	3.A.1
NODE_1_70_length_49463_cov_1.360999_3	ABC	membrane	lipoprotein releasing	3.A.1
NODE_1_70_length_49463_cov_1.360999_35	ABC	membrane	cobalt ion	3.A.1
NODE_1_70_length_49463_cov_1.360999_36	ABC	binding	cobalt	3.A.1
NODE_1_70_length_49463_cov_1.360999_37	ABC	binding	cobalt	3.A.1
NODE_1_38_length_56687_cov_1.557903_60	BASS		sodium ion/	2.A.28
NODE_1_24_length_61586_cov_1.454455_21	CaCA		sodium ion:calcium ion+potassium ion antiporter	2.A.19
NODE_1_158_length_38077_cov_1.432819_34	CDF		cation efflux	2.A.4
NODE_1_476_length_26361_cov_1.795442_16	CDF		cation efflux	2.A.4
NODE_1_53_length_52935_cov_1.280344_20	CPA2		potassium/sodium ion:proton antiporter	2.A.37
NODE_1_2103_length_14769_cov_1.416360_11	DMT	DME	drug/metabolite	2.A.7
NODE_1_24_length_61586_cov_1.454455_20	DMT	DME	drug/metabolite	2.A.7
NODE_1_2721_length_13237_cov_1.402978_11	DMT		drug/metabolite	2.A.7
NODE_1_2721_length_13237_cov_1.402978_7	DMT		drug/metabolite	2.A.7
NODE_1_2721_length_13237_cov_1.402978_8	DMT		drug/metabolite	2.A.7
NODE_1_390_length_28370_cov_1.374837_26	DMT		drug/metabolite	2.A.7
NODE_1_795_length_22033_cov_1.568631_18	DMT		multidrug efflux (SMR subfamily)	2.A.7
NODE_1_198_length_35239_cov_1.585798_13	F-ATPase		protons	3.A.2
NODE_1_479_length_26291_cov_1.572132_16	F-ATPase		protons	3.A.2
NODE_1_479_length_26291_cov_1.572132_17	F-ATPase		protons	3.A.2
NODE_1_479_length_26291_cov_1.572132_18	F-ATPase		protons	3.A.2
NODE_1_479_length_26291_cov_1.572132_19	F-ATPase		protons	3.A.2
NODE_1_479_length_26291_cov_1.572132_21	F-ATPase		protons	3.A.2
NODE_1_479_length_26291_cov_1.572132_22	F-ATPase		protons	3.A.2
NODE_1_2411_length_13974_cov_1.285632_13	FeoB		ferrous ion	9.A.8
NODE_1_324_length_30123_cov_1.382089_29	H+-PPase		proton (vacuolar)	3.A.10
NODE_1_158_length_38077_cov_1.432819_21	HCC		hemolysin C (HlyC) homolog	9.A.40
NODE_1_12608_length_6380_cov_1.244568_7	ILT		iron ion	9.A.10
NODE_1_1206_length_18737_cov_1.446201_4	MFS		multidrug efflux	2.A.1
NODE_1_1370_length_17765_cov_1.133974_8	MFS		sugar	2.A.1
NODE_1_1548_length_16848_cov_1.315447_9	MFS		multidrug efflux	2.A.1
NODE_1_158_length_38077_cov_1.432819_11	MFS		multidrug efflux	2.A.1
NODE_1_158_length_38077_cov_1.432819_18	MFS		multidrug efflux	2.A.1
NODE_1_158_length_38077_cov_1.432819_3	MFS		D-galactonate	2.A.1
NODE_1_158_length_38077_cov_1.432819_5	MFS		multidrug efflux	2.A.1
NODE_1_2168_length_14609_cov_1.291867_11	MFS		multidrug efflux	2.A.1
NODE_1_224_length_34417_cov_1.666123_23	MFS		multidrug efflux	2.A.1
NODE_1_24_length_61586_cov_1.454455_13	MFS		multidrug efflux	2.A.1
NODE_1_255_length_32425_cov_1.534436_29	MFS		multidrug efflux	2.A.1
NODE_1_2606_length_13460_cov_1.232723_1	MFS		D-galactonate	2.A.1
NODE_1_2721_length_13237_cov_1.402978_14	MFS		multidrug efflux	2.A.1
NODE_1_28193_length_4278_cov_1.455627_1	MFS		nitrate/nitrite	2.A.1
NODE_1_38_length_56687_cov_1.557903_64	MFS		multidrug efflux	2.A.1
NODE_1_390_length_28370_cov_1.374837_24	MFS		multidrug efflux	2.A.1
NODE_1_4063_length_11014_cov_1.321327_13	MFS		multidrug efflux	2.A.1
NODE_1_64677_length_2799_cov_0.944200_1	MFS		multidrug efflux	2.A.1
NODE_1_18150_length_5338_cov_1.075812_5	MgtE		magnesium ion	9.A.19
NODE_1_18150_length_5338_cov_1.075812_6	MgtE		magnesium ion	9.A.19
NODE_1_109_length_42945_cov_1.135316_11	MIP		glycerol uptake	1.A.8
NODE_1_7066_length_8467_cov_1.350691_4	MIP		glycerol uptake	1.A.8
NODE_1_380_length_28697_cov_1.321955_23	MOP		multidrug efflux	2.A.66
NODE_1_49_length_53528_cov_1.705124_35	MscS		small-conductance mechanosensitive ion channel	1.A.23
NODE_1_1429_length_17461_cov_1.209076_4	P-ATPase		zinc/cadmium/cobalt ion	3.A.3
NODE_1_158_length_38077_cov_1.432819_10	P-ATPase		zinc/cadmium/cobalt ion	3.A.3
NODE_1_70_length_49463_cov_1.360999_5	P-ATPase		zinc/cadmium/cobalt ion	3.A.3
NODE_1_673_length_23478_cov_1.305089_8	PiT		phosphate	2.A.20
NODE_1_380_length_28697_cov_1.321955_4	RFT		riboflavin uptake	2.A.87
NODE_1_673_length_23478_cov_1.305089_3	SSS		sodium ion:proline symporter	2.A.21
NODE_1_673_length_23478_cov_1.305089_4	SSS		sodium ion:proline symporter	2.A.21
NODE_1_103_length_43883_cov_1.207222_35	Tat		protein export	2.A.64
NODE_1_103_length_43883_cov_1.207222_36	Tat		protein export	2.A.64
NODE_1_190_length_35624_cov_1.903260_29	Tat		protein export	2.A.64
NODE_1_1131_length_19224_cov_1.181889_11	Trk		potassium ion uptake	2.A.38
NODE_1_224_length_34417_cov_1.666123_31	VIT		vacuolar iron uptake transporter homolog	2.A.89
NODE_1_1296_length_18239_cov_1.274609_10	ZIP		zinc ion	2.A.5
SRR14708957_bin_13
NODE_1235_length_29562_cov_4.315698_20	ABC	membrane	unknown substrate	3.A.1
NODE_1235_length_29562_cov_4.315698_21	ABC	membrane	unknown substrate	3.A.1
NODE_15729_length_7641_cov_3.206979_4	ABC	binding	iron-hydroxamate	3.A.1
NODE_19122_length_6857_cov_3.318932_1	ABC	binding protein	dipeptide/oligopeptide	3.A.1
NODE_19122_length_6857_cov_3.318932_6	ABC	binding protein	dipeptide/oligopeptide	3.A.1
NODE_19824_length_6721_cov_3.486007_6	ABC	binding protein	dipeptide/oligopeptide	3.A.1
NODE_2015_length_23028_cov_3.280181_11	ABC	membrane	dipeptide/oligopeptide	3.A.1
NODE_2015_length_23028_cov_3.280181_12	ABC	binding	glycine betaine	3.A.1
NODE_2015_length_23028_cov_3.280181_13	ABC	binding	glycine betaine	3.A.1
NODE_2015_length_23028_cov_3.280181_14	ABC	membrane	dipeptide/oligopeptide	3.A.1
NODE_25153_length_5899_cov_3.558894_8	ABC	membrane	polysaccharide export	3.A.1
NODE_2951_length_18985_cov_3.283078_14	ABC	binding	cobalt	3.A.1
NODE_2951_length_18985_cov_3.283078_15	ABC	binding	cobalt	3.A.1
NODE_2951_length_18985_cov_3.283078_16	ABC	membrane	cobalt ion	3.A.1
NODE_36280_length_4822_cov_4.484517_1	ABC	binding protein	unknown substrate	3.A.1
NODE_44485_length_4320_cov_3.341107_4	ABC	membrane	polysaccharide export	3.A.1
NODE_44485_length_4320_cov_3.341107_5	ABC	binding	daunorubicin	3.A.1
NODE_4477_length_15259_cov_3.972603_5	ABC	binding	iron-hydroxamate	3.A.1
NODE_4772_length_14739_cov_4.019231_14	ABC	binding	lipoprotein	3.A.1
NODE_4772_length_14739_cov_4.019231_15	ABC	membrane	lipoprotein releasing	3.A.1
NODE_4772_length_14739_cov_4.019231_4	ABC	membrane	lipoprotein releasing	3.A.1
NODE_4772_length_14739_cov_4.019231_5	ABC	binding	lipoprotein	3.A.1
NODE_5323_length_13956_cov_3.417117_10	ABC	binding	nitrate	3.A.1
NODE_5323_length_13956_cov_3.417117_11	ABC	binding protein	nitrate/sulfonate/taurine	3.A.1
NODE_5323_length_13956_cov_3.417117_9	ABC	membrane	nitrate/sulfonate/taurine	3.A.1
NODE_54647_length_3882_cov_3.998424_5	ABC	binding	daunorubicin	3.A.1
NODE_54647_length_3882_cov_3.998424_6	ABC	binding protein	unknown substrate	3.A.1
NODE_5603_length_13553_cov_3.267176_2	ABC	binding protein	dipeptide/oligopeptide	3.A.1
NODE_57415_length_3781_cov_2.615219_4	ABC	binding protein	dipeptide/oligopeptide	3.A.1
NODE_6320_length_12721_cov_3.599083_6	ABC	binding	lipid A	3.A.1
NODE_7148_length_11969_cov_3.862031_12	ABC	ABC	unknown substrate	3.A.1
NODE_7148_length_11969_cov_3.862031_6	ABC	binding	phosphonate	3.A.1
NODE_7148_length_11969_cov_3.862031_7	ABC	membrane	cobalamin/Fe3+-siderophores	3.A.1
NODE_7221_length_11911_cov_3.190014_3	ABC	binding protein	amino acid (glutamine/glutamate/aspartate)	3.A.1
NODE_52812_length_3950_cov_4.098839_2	BASS		sodium ion/	2.A.28
NODE_25153_length_5899_cov_3.558894_5	CaCA		sodium ion:calcium ion+potassium ion antiporter	2.A.19
NODE_14237_length_8084_cov_3.137720_2	CDF		cation efflux	2.A.4
NODE_1808_length_24320_cov_4.267313_12	CDF		cation efflux	2.A.4
NODE_102605_length_2851_cov_3.142291_2	CPA2		potassium/sodium ion:proton antiporter	2.A.37
NODE_20642_length_6578_cov_4.133631_2	DMT	DME	drug/metabolite	2.A.7
NODE_25153_length_5899_cov_3.558894_4	DMT	DME	drug/metabolite	2.A.7
NODE_3203_length_18214_cov_3.748828_3	DMT		multidrug efflux (SMR subfamily)	2.A.7
NODE_6283_length_12770_cov_3.881922_2	DMT		drug/metabolite	2.A.7
NODE_6283_length_12770_cov_3.881922_5	DMT		drug/metabolite	2.A.7
NODE_6283_length_12770_cov_3.881922_6	DMT		drug/metabolite	2.A.7
NODE_19444_length_6796_cov_3.732183_4	F-ATPase		protons	3.A.2
NODE_3489_length_17344_cov_4.207540_10	F-ATPase		protons	3.A.2
NODE_3489_length_17344_cov_4.207540_4	F-ATPase		protons	3.A.2
NODE_3489_length_17344_cov_4.207540_5	F-ATPase		protons	3.A.2
NODE_3489_length_17344_cov_4.207540_7	F-ATPase		protons	3.A.2
NODE_3489_length_17344_cov_4.207540_8	F-ATPase		protons	3.A.2
NODE_3489_length_17344_cov_4.207540_9	F-ATPase		protons	3.A.2
NODE_20278_length_6645_cov_3.980365_3	H+-PPase		proton (vacuolar)	3.A.10
NODE_28733_length_5477_cov_3.199741_5	HCC		hemolysin C (HlyC) homolog	9.A.40
NODE_68357_length_3465_cov_3.402950_1	ILT		iron ion	9.A.10
NODE_10336_length_9685_cov_3.705827_2	MFS		multidrug efflux	2.A.1
NODE_10336_length_9685_cov_3.705827_8	MFS		multidrug efflux	2.A.1
NODE_1235_length_29562_cov_4.315698_18	MFS		multidrug efflux	2.A.1
NODE_14126_length_8127_cov_3.413313_2	MFS		sugar	2.A.1
NODE_15963_length_7579_cov_3.217884_1	MFS		multidrug efflux	2.A.1
NODE_1867_length_24041_cov_3.786740_1	MFS		multidrug efflux	2.A.1
NODE_1867_length_24041_cov_3.786740_16	MFS		multidrug efflux	2.A.1
NODE_1867_length_24041_cov_3.786740_18	MFS		D-galactonate	2.A.1
NODE_1867_length_24041_cov_3.786740_22	MFS		multidrug efflux	2.A.1
NODE_1867_length_24041_cov_3.786740_9	MFS		multidrug efflux	2.A.1
NODE_20037_length_6683_cov_3.469582_6	MFS		multidrug efflux	2.A.1
NODE_43608_length_4365_cov_3.558741_6	MFS		multidrug efflux	2.A.1
NODE_4477_length_15259_cov_3.972603_1	MFS		multidrug efflux	2.A.1
NODE_4477_length_15259_cov_3.972603_2	MFS		multidrug efflux	2.A.1
NODE_50708_length_4032_cov_3.832196_1	MFS		multidrug efflux	2.A.1
NODE_5323_length_13956_cov_3.417117_4	MFS		multidrug efflux	2.A.1
NODE_63334_length_3594_cov_3.062802_1	MFS		glycerol-3-phosphate	2.A.1
NODE_9255_length_10335_cov_2.680214_6	MFS		multidrug efflux	2.A.1
NODE_9255_length_10335_cov_2.680214_2	MgtE		magnesium ion	9.A.19
NODE_9255_length_10335_cov_2.680214_3	MgtE		magnesium ion	9.A.19
NODE_25778_length_5821_cov_2.778977_7	MIP		glycerol uptake	1.A.8
NODE_3304_length_17880_cov_3.788880_16	MIP		glycerol uptake	1.A.8
NODE_19267_length_6831_cov_3.358644_2	MOP		multidrug efflux	2.A.66
NODE_1109_length_31280_cov_4.143054_13	MscS		small-conductance mechanosensitive ion channel	1.A.23
NODE_50708_length_4032_cov_3.832196_2	NiCoT		nickel ion	2.A.52
NODE_1867_length_24041_cov_3.786740_11	P-ATPase		zinc/cadmium/cobalt ion	3.A.3
NODE_22766_length_6243_cov_3.349546_3	P-ATPase		zinc/cadmium/cobalt ion	3.A.3
NODE_4772_length_14739_cov_4.019231_17	P-ATPase		zinc/cadmium/cobalt ion	3.A.3
NODE_14432_length_8017_cov_3.138001_4	RFT		riboflavin uptake	2.A.87
NODE_23827_length_6086_cov_2.640659_1	Tat		protein export	2.A.64
NODE_72849_length_3358_cov_2.684130_1	Tat		protein export	2.A.64
NODE_72849_length_3358_cov_2.684130_2	Tat		protein export	2.A.64
NODE_730_length_37783_cov_4.160682_19	Tat		protein export	2.A.64
NODE_32901_length_5084_cov_3.017968_5	Trk		potassium ion uptake	2.A.38
NODE_1235_length_29562_cov_4.315698_10	VIT		vacuolar iron uptake transporter homolog	2.A.89
NODE_20806_length_6552_cov_2.951366_4	ZIP		zinc ion	2.A.5
NODE_34878_length_4925_cov_2.390928_8	ZIP		zinc ion	2.A.5
SRR12157856_bin_58
NODE_111_length_66071_cov_10.318671_1	ABC	ABC	unknown substrate	3.A.1
NODE_111_length_66071_cov_10.318671_5	ABC	membrane	cobalamin/Fe3+-siderophores	3.A.1
NODE_111_length_66071_cov_10.318671_6	ABC	binding	phosphonate	3.A.1
NODE_1150_length_15262_cov_7.497597_15	ABC	binding protein	dipeptide/oligopeptide	3.A.1
NODE_1150_length_15262_cov_7.497597_7	ABC	binding protein	dipeptide/oligopeptide	3.A.1
NODE_148_length_54191_cov_10.223686_22	ABC	binding	daunorubicin	3.A.1
NODE_148_length_54191_cov_10.223686_23	ABC	membrane	polysaccharide export	3.A.1
NODE_15815_length_3497_cov_5.317358_1	ABC	binding protein	dipeptide/oligopeptide	3.A.1
NODE_173_length_49441_cov_8.614978_7	ABC	binding protein	nitrate/sulfonate/taurine	3.A.1
NODE_173_length_49441_cov_8.614978_8	ABC	binding	nitrate	3.A.1
NODE_173_length_49441_cov_8.614978_9	ABC	membrane	nitrate/sulfonate/taurine	3.A.1
NODE_2107_length_10496_cov_7.259764_9	ABC	membrane	lipoprotein releasing	3.A.1
NODE_229_length_41724_cov_9.021585_2	ABC	membrane	multidrug	3.A.1
NODE_229_length_41724_cov_9.021585_3	ABC	binding	daunorubicin	3.A.1
NODE_3452_length_7922_cov_9.800178_7	ABC	binding	iron-hydroxamate	3.A.1
NODE_4233_length_7095_cov_10.537892_7	ABC	ABC	unknown substrate	3.A.1
NODE_59_length_102635_cov_8.742434_11	ABC	membrane	lipoprotein releasing	3.A.1
NODE_59_length_102635_cov_8.742434_12	ABC	binding	lipoprotein	3.A.1
NODE_59_length_102635_cov_8.742434_21	ABC	binding	lipoprotein	3.A.1
NODE_59_length_102635_cov_8.742434_22	ABC	membrane	lipoprotein releasing	3.A.1
NODE_59_length_102635_cov_8.742434_54	ABC	membrane	cobalt ion	3.A.1
NODE_59_length_102635_cov_8.742434_55	ABC	binding	cobalt	3.A.1
NODE_59_length_102635_cov_8.742434_56	ABC	binding	cobalt	3.A.1
NODE_6177_length_5763_cov_5.995605_2	ABC	binding	lipid A	3.A.1
NODE_82_length_82239_cov_8.218027_58	ABC	membrane	dipeptide/oligopeptide	3.A.1
NODE_82_length_82239_cov_8.218027_59	ABC	binding	glycine betaine	3.A.1
NODE_82_length_82239_cov_8.218027_60	ABC	binding	glycine betaine	3.A.1
NODE_82_length_82239_cov_8.218027_61	ABC	membrane	dipeptide/oligopeptide	3.A.1
NODE_97_length_71844_cov_10.515822_49	ABC	membrane	unknown substrate	3.A.1
NODE_97_length_71844_cov_10.515822_50	ABC	membrane	unknown substrate	3.A.1
NODE_97_length_71844_cov_10.515822_64	ABC	binding protein	unknown substrate	3.A.1
NODE_97_length_71844_cov_10.515822_65	ABC	membrane	dipeptide/oligopeptide	3.A.1
NODE_97_length_71844_cov_10.515822_66	ABC	membrane	dipeptide/oligopeptide	3.A.1
NODE_97_length_71844_cov_10.515822_67	ABC	binding	glycine betaine	3.A.1
NODE_97_length_71844_cov_10.515822_68	ABC	binding	glycine betaine	3.A.1
NODE_130_length_58973_cov_9.748022_42	BASS		sodium ion/	2.A.28
NODE_1513_length_12789_cov_8.562136_12	CaCA		sodium ion:calcium ion+potassium ion antiporter	2.A.19
NODE_6074_length_5826_cov_8.582681_8	CDF		cation efflux	2.A.4
NODE_612_length_22241_cov_11.242985_15	CDF		cation efflux	2.A.4
NODE_82_length_82239_cov_8.218027_75	CPA2		potassium/sodium ion:proton antiporter	2.A.37
NODE_111_length_66071_cov_10.318671_19	DMT		multidrug efflux (SMR subfamily)	2.A.7
NODE_111_length_66071_cov_10.318671_42	DMT		multidrug efflux (SMR subfamily)	2.A.7
NODE_2634_length_9349_cov_7.828122_4	DMT		drug/metabolite	2.A.7
NODE_2634_length_9349_cov_7.828122_7	DMT		drug/metabolite	2.A.7
NODE_2634_length_9349_cov_7.828122_8	DMT		drug/metabolite	2.A.7
NODE_148_length_54191_cov_10.223686_13	F-ATPase		protons	3.A.2
NODE_148_length_54191_cov_10.223686_14	F-ATPase		protons	3.A.2
NODE_148_length_54191_cov_10.223686_15	F-ATPase		protons	3.A.2
NODE_148_length_54191_cov_10.223686_16	F-ATPase		protons	3.A.2
NODE_148_length_54191_cov_10.223686_19	F-ATPase		protons	3.A.2
NODE_148_length_54191_cov_10.223686_32	F-ATPase		protons	3.A.2
NODE_4448_length_6899_cov_8.635551_8	FeoB		ferrous ion	9.A.8
NODE_154_length_53548_cov_8.182485_42	H+-PPase		proton (vacuolar)	3.A.10
NODE_5676_length_6039_cov_7.999832_8	ILT		iron ion	9.A.10
NODE_130_length_58973_cov_9.748022_46	MFS		multidrug efflux	2.A.1
NODE_130_length_58973_cov_9.748022_52	MFS		multidrug efflux	2.A.1
NODE_1381_length_13512_cov_6.913597_8	MFS		sugar	2.A.1
NODE_14967_length_3599_cov_5.933882_3	MFS		multidrug efflux	2.A.1
NODE_154_length_53548_cov_8.182485_12	MFS		multidrug efflux	2.A.1
NODE_154_length_53548_cov_8.182485_2	MFS		multidrug efflux	2.A.1
NODE_18967_length_3180_cov_7.882770_1	MFS		multidrug efflux (EmrB/QacA subfamily)	2.A.1
NODE_22284_length_2928_cov_6.523659_5	MFS		multidrug efflux	2.A.1
NODE_2634_length_9349_cov_7.828122_3	MFS		multidrug efflux	2.A.1
NODE_3452_length_7922_cov_9.800178_3	MFS		multidrug efflux	2.A.1
NODE_4479_length_6867_cov_6.891490_4	MFS		multidrug efflux	2.A.1
NODE_580_length_22725_cov_7.505254_22	MFS		multidrug efflux	2.A.1
NODE_686_length_20882_cov_7.848513_12	MFS		multidrug efflux	2.A.1
NODE_97_length_71844_cov_10.515822_47	MFS		multidrug efflux	2.A.1
NODE_580_length_22725_cov_7.505254_17	MgtE		magnesium ion	9.A.19
NODE_580_length_22725_cov_7.505254_18	MgtE		magnesium ion	9.A.19
NODE_59_length_102635_cov_8.742434_95	MgtE		magnesium ion	9.A.19
NODE_131_length_58817_cov_7.609802_51	MIP		glycerol uptake	1.A.8
NODE_61_length_101567_cov_13.110422_17	MscS		small-conductance mechanosensitive ion channel	1.A.23
NODE_3452_length_7922_cov_9.800178_2	NiCoT		nickel ion	2.A.52
NODE_130_length_58973_cov_9.748022_57	P-ATPase		zinc/cadmium/cobalt ion	3.A.3
NODE_4621_length_6758_cov_6.107586_4	P-ATPase		zinc/cadmium/cobalt ion	3.A.3
NODE_59_length_102635_cov_8.742434_24	P-ATPase		zinc/cadmium/cobalt ion	3.A.3
NODE_608_length_22294_cov_7.628516_17	PiT		phosphate	2.A.20
NODE_236_length_40783_cov_8.622114_37	RFT		riboflavin uptake	2.A.87
NODE_130_length_58973_cov_9.748022_11	RhtB		amino acid efflux	2.A.76
NODE_608_length_22294_cov_7.628516_21	SSS		sodium ion:proline symporter	2.A.21
NODE_462_length_26509_cov_8.103503_30	Tat		protein export	2.A.64
NODE_462_length_26509_cov_8.103503_31	Tat		protein export	2.A.64
NODE_61_length_101567_cov_13.110422_61	Tat		protein export	2.A.64
NODE_1211_length_14704_cov_7.382596_2	Trk		potassium ion uptake	2.A.38
NODE_97_length_71844_cov_10.515822_38	VIT		vacuolar iron uptake transporter homolog	2.A.89
NODE_1826_length_11416_cov_7.686624_10	ZIP		zinc ion	2.A.5
NODE_5676_length_6039_cov_7.999832_7	ZIP		zinc ion	2.A.5
SRR14708362_bin_10
NODE_10224_length_9736_cov_5.590829_3	ABC	membrane	unknown substrate	3.A.1
NODE_10224_length_9736_cov_5.590829_4	ABC	membrane	unknown substrate	3.A.1
NODE_11170_length_9195_cov_4.804605_1	ABC	binding protein	dipeptide/oligopeptide	3.A.1
NODE_11170_length_9195_cov_4.804605_6	ABC	binding protein	dipeptide/oligopeptide	3.A.1
NODE_11170_length_9195_cov_4.804605_7	ABC	binding protein	dipeptide/oligopeptide	3.A.1
NODE_16245_length_7270_cov_4.220987_3	ABC	binding protein	dipeptide/oligopeptide	3.A.1
NODE_16346_length_7242_cov_5.000419_10	ABC	binding	D-methionine	3.A.1
NODE_16346_length_7242_cov_5.000419_8	ABC	membrane	dipeptide/oligopeptide	3.A.1
NODE_16346_length_7242_cov_5.000419_9	ABC	binding	glycine betaine	3.A.1
NODE_22034_length_6019_cov_4.513459_6	ABC	binding protein	dipeptide/oligopeptide	3.A.1
NODE_22544_length_5942_cov_4.031362_1	ABC	binding protein	dipeptide/oligopeptide	3.A.1
NODE_24113_length_5709_cov_5.043841_1	ABC	membrane	nitrate/sulfonate/taurine	3.A.1
NODE_24113_length_5709_cov_5.043841_2	ABC	binding	nitrate	3.A.1
NODE_24113_length_5709_cov_5.043841_3	ABC	binding protein	nitrate/sulfonate/taurine	3.A.1
NODE_2746_length_20632_cov_5.332879_12	ABC	binding	daunorubicin	3.A.1
NODE_2746_length_20632_cov_5.332879_13	ABC	membrane	multidrug	3.A.1
NODE_361_length_50934_cov_6.029474_11	ABC	binding	iron-hydroxamate	3.A.1
NODE_361_length_50934_cov_6.029474_27	ABC	ABC	unknown substrate	3.A.1
NODE_361_length_50934_cov_6.029474_32	ABC	membrane	cobalamin/Fe3+-siderophores	3.A.1
NODE_361_length_50934_cov_6.029474_33	ABC	binding	phosphonate	3.A.1
NODE_3832_length_17259_cov_5.220263_1	ABC	membrane	lipoprotein releasing	3.A.1
NODE_4462_length_15863_cov_4.751710_2	ABC	membrane	lipoprotein releasing	3.A.1
NODE_6260_length_13071_cov_4.419745_7	ABC	binding	lipid A	3.A.1
NODE_7030_length_12255_cov_4.550657_2	ABC	membrane	dipeptide/oligopeptide	3.A.1
NODE_706_length_38791_cov_6.260926_10	ABC	binding protein	unknown substrate	3.A.1
NODE_706_length_38791_cov_6.260926_41	ABC	binding	daunorubicin	3.A.1
NODE_706_length_38791_cov_6.260926_42	ABC	membrane	polysaccharide export	3.A.1
NODE_8193_length_11173_cov_5.672824_1	ABC	membrane	efflux (antimicrobial peptide)	3.A.1
NODE_8193_length_11173_cov_5.672824_11	ABC	binding	lipoprotein	3.A.1
NODE_8193_length_11173_cov_5.672824_12	ABC	membrane	lipoprotein releasing	3.A.1
NODE_8193_length_11173_cov_5.672824_2	ABC	binding	lipoprotein	3.A.1
NODE_8376_length_11008_cov_4.947315_10	ABC	binding protein	amino acid (glutamine/glutamate/aspartate)	3.A.1
NODE_8412_length_10976_cov_5.040822_10	ABC	binding	cobalt	3.A.1
NODE_8412_length_10976_cov_5.040822_11	ABC	membrane	cobalt ion	3.A.1
NODE_8412_length_10976_cov_5.040822_9	ABC	binding	cobalt	3.A.1
NODE_2267_length_22681_cov_6.086614_9	BASS		sodium ion/	2.A.28
NODE_2746_length_20632_cov_5.332879_16	CaCA		sodium ion:calcium ion+potassium ion antiporter	2.A.19
NODE_15764_length_7409_cov_5.172484_10	CDF		cation efflux	2.A.4
NODE_244_length_59728_cov_6.226225_10	CDF		cation efflux	2.A.4
NODE_8318_length_11066_cov_5.037121_10	CPA2		potassium/sodium ion:proton antiporter	2.A.37
NODE_10252_length_9713_cov_4.807740_10	DMT		drug/metabolite	2.A.7
NODE_13299_length_8220_cov_4.727563_3	DMT		drug/metabolite	2.A.7
NODE_13299_length_8220_cov_4.727563_6	DMT		drug/metabolite	2.A.7
NODE_13299_length_8220_cov_4.727563_7	DMT		drug/metabolite	2.A.7
NODE_2746_length_20632_cov_5.332879_17	DMT	DME	drug/metabolite	2.A.7
NODE_4462_length_15863_cov_4.751710_16	DMT	DME	drug/metabolite	2.A.7
NODE_950_length_34418_cov_5.974696_18	DMT		multidrug efflux (SMR subfamily)	2.A.7
NODE_3652_length_17716_cov_6.214160_9	F-ATPase		protons	3.A.2
NODE_706_length_38791_cov_6.260926_32	F-ATPase		protons	3.A.2
NODE_706_length_38791_cov_6.260926_33	F-ATPase		protons	3.A.2
NODE_706_length_38791_cov_6.260926_34	F-ATPase		protons	3.A.2
NODE_706_length_38791_cov_6.260926_35	F-ATPase		protons	3.A.2
NODE_706_length_38791_cov_6.260926_37	F-ATPase		protons	3.A.2
NODE_706_length_38791_cov_6.260926_38	F-ATPase		protons	3.A.2
NODE_8255_length_11123_cov_5.171796_8	FeoB		ferrous ion	9.A.8
NODE_786_length_37086_cov_5.257059_27	H+-PPase		proton (vacuolar)	3.A.10
NODE_4779_length_15303_cov_5.338455_13	HCC		hemolysin C (HlyC) homolog	9.A.40
NODE_19686_length_6458_cov_4.476578_5	ILT		iron ion	9.A.10
NODE_10224_length_9736_cov_5.590829_1	MFS		multidrug efflux	2.A.1
NODE_10252_length_9713_cov_4.807740_8	MFS		multidrug efflux	2.A.1
NODE_12981_length_8360_cov_5.870247_6	MFS		multidrug efflux	2.A.1
NODE_13913_length_7985_cov_4.691277_2	MFS		multidrug efflux	2.A.1
NODE_14378_length_7827_cov_5.198787_1	MFS		multidrug efflux	2.A.1
NODE_21187_length_6163_cov_4.837057_3	MFS		multidrug efflux	2.A.1
NODE_2267_length_22681_cov_6.086614_1	MFS		D-galactonate	2.A.1
NODE_2267_length_22681_cov_6.086614_5	MFS		multidrug efflux	2.A.1
NODE_23017_length_5872_cov_4.120235_6	MFS		multidrug efflux	2.A.1
NODE_244_length_59728_cov_6.226225_68	MFS		multidrug efflux	2.A.1
NODE_2585_length_21311_cov_4.579346_8	MFS		sugar	2.A.1
NODE_2723_length_20742_cov_4.787874_6	MFS		multidrug efflux	2.A.1
NODE_2746_length_20632_cov_5.332879_24	MFS		multidrug efflux	2.A.1
NODE_361_length_50934_cov_6.029474_8	MFS		multidrug efflux	2.A.1
NODE_4779_length_15303_cov_5.338455_10	MFS		multidrug efflux	2.A.1
NODE_4779_length_15303_cov_5.338455_2	MFS		multidrug efflux	2.A.1
NODE_6363_length_12975_cov_4.995116_6	MFS		multidrug efflux	2.A.1
NODE_23017_length_5872_cov_4.120235_2	MgtE		magnesium ion	9.A.19
NODE_23017_length_5872_cov_4.120235_3	MgtE		magnesium ion	9.A.19
NODE_14389_length_7821_cov_4.173896_3	MIP		glycerol uptake	1.A.8
NODE_7864_length_11431_cov_4.692585_5	MOP		multidrug efflux	2.A.66
NODE_862_length_35831_cov_6.320394_5	MscS		small-conductance mechanosensitive ion channel	1.A.23
NODE_361_length_50934_cov_6.029474_7	NiCoT		nickel ion	2.A.52
NODE_12981_length_8360_cov_5.870247_1	P-ATPase		zinc/cadmium/cobalt ion	3.A.3
NODE_26781_length_5360_cov_4.925639_2	P-ATPase		zinc/cadmium/cobalt ion	3.A.3
NODE_3832_length_17259_cov_5.220263_3	P-ATPase		zinc/cadmium/cobalt ion	3.A.3
NODE_4779_length_15303_cov_5.338455_1	P-ATPase		cadmium ion	3.A.3
NODE_30023_length_5009_cov_4.838670_6	PiT		phosphate	2.A.20
NODE_41696_length_4127_cov_3.955084_1	PiT		phosphate	2.A.20
NODE_1612_length_26849_cov_4.964480_14	RFT		riboflavin uptake	2.A.87
NODE_30023_length_5009_cov_4.838670_2	SSS		sodium ion:proline symporter	2.A.21
NODE_11385_length_9093_cov_4.808051_7	Tat		protein export	2.A.64
NODE_11385_length_9093_cov_4.808051_8	Tat		protein export	2.A.64
NODE_856_length_35882_cov_6.386908_29	Tat		protein export	2.A.64
NODE_3269_length_18808_cov_4.576256_5	Trk		potassium ion uptake	2.A.38
NODE_244_length_59728_cov_6.226225_60	VIT		vacuolar iron uptake transporter homolog	2.A.89
NODE_2031_length_23972_cov_5.032640_12	ZIP		zinc ion	2.A.5
SRR10168429_blastn_bin_1
NODE_104_length_3779_cov_6.866361_1	ABC	binding protein	nitrate/sulfonate/taurine	3.A.1
NODE_125_length_2826_cov_8.160669_2	ABC	membrane	multidrug	3.A.1
NODE_125_length_2826_cov_8.160669_3	ABC	binding	daunorubicin	3.A.1
NODE_15_length_17284_cov_9.834680_25	ABC	membrane	polysaccharide export	3.A.1
NODE_23_length_14286_cov_7.625220_2	ABC	membrane	dipeptide/oligopeptide	3.A.1
NODE_23_length_14286_cov_7.625220_3	ABC	binding	glycine betaine	3.A.1
NODE_23_length_14286_cov_7.625220_4	ABC	binding	glycine betaine	3.A.1
NODE_23_length_14286_cov_7.625220_5	ABC	membrane	dipeptide/oligopeptide	3.A.1
NODE_28_length_12412_cov_7.012077_12	ABC	binding protein	dipeptide/oligopeptide	3.A.1
NODE_3_length_35196_cov_9.366988_12	ABC	binding	cobalt	3.A.1
NODE_3_length_35196_cov_9.366988_13	ABC	binding	cobalt	3.A.1
NODE_3_length_35196_cov_9.366988_14	ABC	membrane	cobalt ion	3.A.1
NODE_40_length_8541_cov_8.223718_1	ABC	binding	lipoprotein	3.A.1
NODE_40_length_8541_cov_8.223718_2	ABC	membrane	lipoprotein releasing	3.A.1
NODE_48_length_7474_cov_7.406541_2	ABC	binding	lipoprotein	3.A.1
NODE_48_length_7474_cov_7.406541_3	ABC	membrane	lipoprotein releasing	3.A.1
NODE_5_length_27995_cov_9.652901_17	ABC	ABC	unknown substrate	3.A.1
NODE_5_length_27995_cov_9.652901_21	ABC	membrane	cobalamin/Fe3+-siderophores	3.A.1
NODE_5_length_27995_cov_9.652901_22	ABC	binding	phosphonate	3.A.1
NODE_57_length_6266_cov_7.080601_4	ABC	membrane	nitrate/sulfonate/taurine	3.A.1
NODE_57_length_6266_cov_7.080601_5	ABC	binding	nitrate	3.A.1
NODE_57_length_6266_cov_7.080601_6	ABC	binding protein	nitrate/sulfonate/taurine	3.A.1
NODE_59_length_6247_cov_9.773169_7	ABC	binding	daunorubicin	3.A.1
NODE_61_length_6181_cov_8.760400_5	ABC	binding protein	unknown substrate	3.A.1
NODE_61_length_6181_cov_8.760400_6	ABC	membrane	dipeptide/oligopeptide	3.A.1
NODE_65_length_5858_cov_9.911465_4	ABC	membrane	unknown substrate	3.A.1
NODE_65_length_5858_cov_9.911465_5	ABC	membrane	unknown substrate	3.A.1
NODE_70_length_5619_cov_10.220058_1	ABC	binding	glycine betaine	3.A.1
NODE_85_length_4400_cov_7.488786_1	ABC	binding	iron-hydroxamate	3.A.1
NODE_89_length_4327_cov_8.780103_4	ABC	binding protein	dipeptide/oligopeptide	3.A.1
NODE_94_length_4221_cov_7.260733_4	ABC	binding protein	amino acid (glutamine/glutamate/aspartate)	3.A.1
NODE_98_length_3857_cov_4.313062_2	ABC	binding protein	dipeptide/oligopeptide	3.A.1
NODE_16_length_16933_cov_10.315103_9	BASS		sodium ion/	2.A.28
NODE_1_length_44790_cov_11.559812_10	CDF		cation efflux	2.A.4
NODE_87_length_4374_cov_4.650151_2	CDF		cation efflux	2.A.4
NODE_10_length_22438_cov_10.957340_9	DMT		multidrug efflux (SMR subfamily)	2.A.7
NODE_102_length_3805_cov_7.173727_5	DMT		drug/metabolite	2.A.7
NODE_58_length_6249_cov_8.965662_3	DMT		multidrug efflux (SMR subfamily)	2.A.7
NODE_86_length_4393_cov_5.931681_1	DMT		drug/metabolite	2.A.7
NODE_86_length_4393_cov_5.931681_2	DMT		drug/metabolite	2.A.7
NODE_59_length_6247_cov_9.773169_1	F-ATPase		protons	3.A.2
NODE_59_length_6247_cov_9.773169_3	F-ATPase		protons	3.A.2
NODE_59_length_6247_cov_9.773169_4	F-ATPase		protons	3.A.2
NODE_16_length_16933_cov_10.315103_5	GPH		sugar	2.A.2
NODE_25_length_13032_cov_10.094003_8	H+-PPase		proton (vacuolar)	3.A.10
NODE_104_length_3779_cov_6.866361_2	MFS		multidrug efflux	2.A.1
NODE_119_length_3002_cov_9.199522_2	MFS		multidrug efflux	2.A.1
NODE_16_length_16933_cov_10.315103_1	MFS		multidrug efflux	2.A.1
NODE_16_length_16933_cov_10.315103_5	MFS		sugar	2.A.1
NODE_53_length_7031_cov_6.663168_2	MFS		multidrug efflux	2.A.1
NODE_56_length_6303_cov_8.601477_3	MFS		multidrug efflux	2.A.1
NODE_6_length_27704_cov_9.355532_25	MFS		multidrug efflux	2.A.1
NODE_64_length_5867_cov_7.156250_6	MFS		multidrug efflux	2.A.1
NODE_85_length_4400_cov_7.488786_5	MFS		multidrug efflux (EmrB/QacA subfamily)	2.A.1
NODE_98_length_3857_cov_4.313062_3	MFS		multidrug efflux	2.A.1
NODE_2_length_37017_cov_8.146689_26	MgtE		magnesium ion	9.A.19
NODE_50_length_7408_cov_6.731351_2	MgtE		magnesium ion	9.A.19
NODE_50_length_7408_cov_6.731351_3	MgtE		magnesium ion	9.A.19
NODE_92_length_4233_cov_5.848485_4	MOP		multidrug efflux	2.A.66
NODE_34_length_9687_cov_9.678527_8	MscS		small-conductance mechanosensitive ion channel	1.A.23
NODE_48_length_7474_cov_7.406541_5	P-ATPase		zinc/cadmium/cobalt ion	3.A.3
NODE_84_length_4484_cov_5.797687_6	P-ATPase		copper ion	3.A.3
NODE_47_length_7489_cov_6.805503_5	PiT		phosphate	2.A.20
NODE_108_length_3390_cov_5.156561_3	SSS		sodium ion:proline symporter	2.A.21
NODE_51_length_7067_cov_7.281035_1	Tat		protein export	2.A.64
NODE_51_length_7067_cov_7.281035_2	Tat		protein export	2.A.64
NODE_8_length_25433_cov_11.609354_21	Tat		protein export	2.A.64
NODE_17_length_16341_cov_8.805668_11	Trk		potassium ion uptake	2.A.38
NODE_29_length_11502_cov_11.347948_4	VIT		vacuolar iron uptake transporter homolog	2.A.89
NODE_2_length_37017_cov_8.146689_11	ZIP		zinc ion	2.A.5

## Sheet: Table S10
Table S10 Gene annotation of five Group-3.unk bins
	Pathway	KO	Gene	MT1_thaum1	SRR10168429_blastn_bin_1	SRR12157856_bin_58	SRR14708362_bin_10	SRR14708957_bin_13
Carbohydrate metabolism	Glycolysis	K00845	glk; glucokinase [EC:2.7.1.2]	1	1	1	1	1
		K13810	tal-pgi; transaldolase / glucose-6-phosphate isomerase [EC:2.2.1.2 5.3.1.9]	1	1	1	1	1
	Glycolysis and Gluconeogenesis shared	K00134	GAPDH, gapA; glyceraldehyde 3-phosphate dehydrogenase [EC:1.2.1.12]	1	1	1	1	1
		K00174	korA, oorA, oforA; 2-oxoglutarate/2-oxoacid ferredoxin oxidoreductase subunit alpha [EC:1.2.7.3 1.2.7.11]	1	1	1	1	1
		K00175	korB, oorB, oforB; 2-oxoglutarate/2-oxoacid ferredoxin oxidoreductase subunit beta [EC:1.2.7.3 1.2.7.11]	1	1	1	1	1
		K00382	DLD, lpd, pdhD; dihydrolipoamide dehydrogenase [EC:1.8.1.4]	1	1	1	1	1
		K00927	PGK, pgk; phosphoglycerate kinase [EC:2.7.2.3]	1	1	1	1	1
		K01006	ppdK; pyruvate, orthophosphate dikinase [EC:2.7.9.1]	1	1	1	1	1
		K01689	ENO, eno; enolase [EC:4.2.1.11]	1	1	1	1	1
		K01785	galM, GALM; aldose 1-epimerase [EC:5.1.3.3]	1	1	1	0	1
		K01803	TPI, tpiA; triosephosphate isomerase (TIM) [EC:5.3.1.1]	1	1	1	1	1
		K01895	ACSS1_2, acs; acetyl-CoA synthetase [EC:6.2.1.1]	1	1	1	1	1
		K01905	acdA; acetate---CoA ligase (ADP-forming) subunit alpha [EC:6.2.1.13]	1	0	1	1	1
		K15635	apgM; 2,3-bisphosphoglycerate-independent phosphoglycerate mutase [EC:5.4.2.12]	1	1	1	1	1
		K15778	pmm-pgm; phosphomannomutase / phosphoglucomutase [EC:5.4.2.8 5.4.2.2]	1	1	1	1	1
		K15916	pgi-pmi; glucose/mannose-6-phosphate isomerase [EC:5.3.1.9 5.3.1.8]	1	1	1	1	1
		K16306	K16306; fructose-bisphosphate aldolase / 2-amino-3,7-dideoxy-D-threo-hept-6-ulosonate synthase [EC:4.1.2.13 2.2.1.10]	1	1	1	1	1
		K24012	acdAB; acetate---CoA ligase (ADP-forming) [EC:6.2.1.13]	1	1	1	1	1
	Gluconeogenesis	K01622	K01622; fructose 1,6-bisphosphate aldolase/phosphatase [EC:4.1.2.13 3.1.3.11]	1	1	1	1	1
	Citrate cycle (TCA cycle)	K01647	CS, gltA; citrate synthase [EC:2.3.3.1]	1	1	1	1	1
	TCA and rTCA shared	K00239	sdhA, frdA; succinate dehydrogenase / fumarate reductase, flavoprotein subunit [EC:1.3.5.1 1.3.5.4]	1	1	1	1	1
		K01681	ACO, acnA; aconitate hydratase [EC:4.2.1.3]	1	1	1	1	1
		K01902	sucD; succinyl-CoA synthetase alpha subunit [EC:6.2.1.5]	1	1	1	1	1
		K01903	sucC; succinyl-CoA synthetase beta subunit [EC:6.2.1.5]	1	1	1	1	1
		K00030	IDH3; isocitrate dehydrogenase (NAD+) [EC:1.1.1.41]	1	1	1	1	1
		K00245	frdB; fumarate reductase iron-sulfur subunit [EC:1.3.5.4]	1	1	1	1	1
		K00244	frdA; fumarate reductase flavoprotein subunit [EC:1.3.5.4]	1	1	1	1	1
		K00024	mdh; malate dehydrogenase [EC:1.1.1.37]	1	1	1	1	0
		K00247	frdD; fumarate reductase subunit D	1	1	1	1	1
		K00246	frdC; fumarate reductase subunit C	0	1	1	1	0
	Reductive citrate cycle (rTCA)	K01007	pps; phosphoenolpyruvate carboxylase	1	0	1	1	1
		K01644	citE; citrate lyase subunit beta / citryl-CoA lyase [EC:4.1.3.34]	1	1	1	1	1
	Glyoxylate and dicarboxylate metabolism	K00104	glcD; glycolate oxidase [EC:1.1.3.15]	1	1	1	1	1
		K01091	gph; phosphoglycolate phosphatase [EC:3.1.3.18]	1	1	1	1	1
		K01433	purU; formyltetrahydrofolate deformylase [EC:3.5.1.10]	1	1	0	0	0
		K01637	E4.1.3.1, aceA; isocitrate lyase [EC:4.1.3.1]	1	1	1	1	1
		K11472	glcE; glycolate oxidase FAD binding subunit	1	0	1	1	1
		K17865	croR; 3-hydroxybutyryl-CoA dehydratase [EC:4.2.1.55]	0	0	1	0	0
		K22223	pgp; phosphoglycolate phosphatase [EC:3.1.3.18]	1	1	1	1	1
	Glyoxylate Shunt	K01637	E4.1.3.1, aceA; isocitrate lyase [EC:4.1.3.1]	1	1	1	1	1
		K01638	aceB, glcB; malate synthase [EC:2.3.3.9]	1	1	1	1	1
	Pentose phosphate pathway	K00033	PGD, gnd, gntZ; 6-phosphogluconate dehydrogenase [EC:1.1.1.44 1.1.1.343]	1	1	1	1	1
		K00036	G6PD, zwf; glucose-6-phosphate 1-dehydrogenase [EC:1.1.1.49 1.1.1.363]	1	1	1	1	1
		K00615	E2.2.1.1, tktA, tktB; transketolase [EC:2.2.1.1]	1	1	1	1	1
		K00874	kdgK; 2-dehydro-3-deoxygluconokinase [EC:2.7.1.45]	1	1	1	1	1
		K00948	PRPS, prsA; ribose-phosphate pyrophosphokinase [EC:2.7.6.1]	1	1	1	1	1
		K01053	gnl, RGN; gluconolactonase [EC:3.1.1.17]	1	0	0	1	0
		K01783	rpe, RPE; ribulose-phosphate 3-epimerase [EC:5.1.3.1]	1	1	1	1	1
		K01807	rpiA; ribose 5-phosphate isomerase A [EC:5.3.1.6]	1	1	1	1	1
		K05308	gnaD; gluconate/galactonate dehydratase [EC:4.2.1.140]	1	1	1	1	1
		K08094	hxlB; 6-phospho-3-hexuloisomerase [EC:5.3.1.27]	0	1	1	1	1
		K22969	gdh; glucose 1-dehydrogenase [EC:1.1.1.47]	1	1	1	1	1
	Galactose degradation	K01784	galE, GALE; UDP-glucose 4-epimerase [EC:5.1.3.2]	1	1	1	1	1
		K00965	galT, GALT; UDPglucose--hexose-1-phosphate uridylyltransferase [EC:2.7.7.12]	1	1	1	1	1
		K01784	galM, GALM; aldose 1-epimerase [EC:5.1.3.3]	1	1	1	0	1
Amino acid metabolism	Arginine biosynthesis	K00928	lysC; aspartate kinase [EC:2.7.2.4]	1	1	1	1	1
		K12524	thrA; bifunctional aspartokinase / homoserine dehydrogenase 1 [EC:2.7.2.4 1.1.1.3]	1	1	1	1	1
		K00003	hom; homoserine dehydrogenase [EC:1.1.1.3]	1	1	1	1	1
		K12524	thrA; bifunctional aspartokinase / homoserine dehydrogenase 1 [EC:2.7.2.4 1.1.1.3]	1	1	1	1	1
		K00872	thrB; homoserine kinase [EC:2.7.1.39]	1	1	1	1	1
		K02204	thrB2; homoserine kinase type II [EC:2.7.1.39]	0	0	0	1	0
		K01733	thrC; threonine synthase [EC:4.2.3.1]	1	1	1	1	1
	Lysine biosynthesis	K01586	lysA; diaminopimelate decarboxylase [EC:4.1.1.20]	1	1	1	1	1
		K05822	dapH, dapD; tetrahydrodipicolinate N-acetyltransferase [EC:2.3.1.89]	1	0	0	1	1
		K05827	lysX; [lysine-biosynthesis-protein LysW]---L-2-aminoadipate ligase [EC:6.3.2.43]	1	1	1	1	1
		K10977	aksA; methanogen homocitrate synthase [EC:2.3.3.14 2.3.3.-]	1	1	1	1	1
		K16793	aksE; methanogen homoaconitase small subunit [EC:4.2.1.114]	1	1	1	1	1
	Valine, leucine and isoleucine biosynthesis	K00052	leuB, IMDH; 3-isopropylmalate dehydrogenase [EC:1.1.1.85]	1	1	1	1	1
		K00053	ilvC; ketol-acid reductoisomerase [EC:1.1.1.86]	1	1	1	1	1
		K01649	leuA, IMS; 2-isopropylmalate synthase [EC:2.3.3.13]	1	1	1	1	1
		K01652	E2.2.1.6L, ilvB, ilvG, ilvI; acetolactate synthase I/II/III large subunit [EC:2.2.1.6]	1	1	1	1	1
		K01653	E2.2.1.6S, ilvH, ilvN; acetolactate synthase I/III small subunit [EC:2.2.1.6]	1	1	1	1	1
		K01687	ilvD; dihydroxy-acid dehydratase [EC:4.2.1.9]	1	1	1	1	1
		K01702	LEU1; 3-isopropylmalate dehydratase [EC:4.2.1.33]	1	1	0	1	1
		K01703	leuC, IPMI-L; 3-isopropylmalate/(R)-2-methylmalate dehydratase large subunit [EC:4.2.1.33 4.2.1.35]	1	1	1	1	1
		K01704	leuD, IPMI-S; 3-isopropylmalate/(R)-2-methylmalate dehydratase small subunit [EC:4.2.1.33 4.2.1.35]	1	1	0	1	1
		K09011	cimA; (R)-citramalate synthase [EC:2.3.1.182]	1	1	1	1	1
	Amino acid assimilation	K01744	aspA; aspartate ammonia-lyase [EC:4.3.1.1]	1	1	1	1	1
		K01939	purA, ADSS; adenylosuccinate synthase [EC:6.3.4.4]	1	1	1	1	0
		K01756	purB, ADSL; adenylosuccinate lyase [EC:4.3.2.2]	1	1	1	1	0
		K01940	argG, ASS1; argininosuccinate synthase [EC:6.3.4.5]	1	1	1	1	1
		K01755	argH, ASL; argininosuccinate lyase [EC:4.3.2.1]	1	1	0	1	0
		K00812	aspB; aspartate aminotransferase [EC:2.6.1.1]	1	1	1	1	1
		K00261	GLUD1_2, gdhA; glutamate dehydrogenase (NAD(P)+) [EC:1.4.1.3]	1	1	1	1	1
Energy metabolism	V/A-type ATPase, prokaryotes	K02117	ATPVA, ntpA, atpA; V/A-type H+/Na+-transporting ATPase subunit A [EC:7.1.2.2 7.2.2.1]	1	1	1	1	1
		K02118	ATPVB, ntpB, atpB; V/A-type H+/Na+-transporting ATPase subunit B	1	0	1	1	1
		K02119	ATPVC, ntpC, atpC; V/A-type H+/Na+-transporting ATPase subunit C	1	1	1	1	1
		K02120	ATPVD, ntpD, atpD; V/A-type H+/Na+-transporting ATPase subunit D	1	0	1	1	1
		K02121	ATPVE, ntpE, atpE; V/A-type H+/Na+-transporting ATPase subunit E	1	1	1	1	1
		K02122	ATPVF, ntpF, atpF; V/A-type H+/Na+-transporting ATPase subunit F	1	1	1	1	1
		K02107	ATPVG, ahaH, atpH; V/A-type H+/Na+-transporting ATPase subunit G/H	1	1	1	1	1
		K02123	ATPVI, ntpI, atpI; V/A-type H+/Na+-transporting ATPase subunit I	1	1	1	1	1
		K02124	ATPVK, ntpK, atpK; V/A-type H+/Na+-transporting ATPase subunit K	1	0	1	1	1
	Oxidative phosphorylation	K00330	nuoA; NADH-quinone oxidoreductase subunit A [EC:7.1.1.2]	0	1	0	0	1
		K00331	nuoB; NADH-quinone oxidoreductase subunit B [EC:7.1.1.2]	1	1	1	1	0
		K00332	nuoC; NADH-quinone oxidoreductase subunit C [EC:7.1.1.2]	1	1	0	1	1
		K00333	nuoD; NADH-quinone oxidoreductase subunit D [EC:7.1.1.2]	1	1	0	1	1
		K00337	nuoH; NADH-quinone oxidoreductase subunit H [EC:7.1.1.2]	1	1	0	1	1
		K00338	nuoI; NADH-quinone oxidoreductase subunit I [EC:7.1.1.2]	1	1	1	1	1
		K00339	nuoJ; NADH-quinone oxidoreductase subunit J [EC:7.1.1.2]	1	1	0	1	1
		K00340	nuoK; NADH-quinone oxidoreductase subunit K [EC:7.1.1.2]	1	1	0	1	1
		K00341	nuoL; NADH-quinone oxidoreductase subunit L [EC:7.1.1.2]	1	1	0	1	1
		K00342	nuoM; NADH-quinone oxidoreductase subunit M [EC:7.1.1.2]	1	1	0	1	1
		K02107	ATPVG, ahaH, atpH; V-type H+/Na+-transporting ATPase subunit G/H	1	1	1	1	1
		K02117	ATPVA, ntpA, atpA; V-type H+/Na+-transporting ATPase subunit A [EC:7.1.2.2 7.2.2.1]	1	1	1	1	1
		K02118	ATPVB, ntpB, atpB; V-type H+/Na+-transporting ATPase subunit B	1	1	0	1	1
		K02119	ATPVC, ntpC, atpC; V-type H+/Na+-transporting ATPase subunit C	1	1	1	1	1
		K02120	ATPVD, ntpD, atpD; V-type H+/Na+-transporting ATPase subunit D	1	1	0	1	1
		K02121	ATPVE, ntpE, atpE; V-type H+/Na+-transporting ATPase subunit E	1	1	1	1	1
		K02122	ATPVF, ntpF, atpF; V-type H+/Na+-transporting ATPase subunit F	1	1	1	1	1
		K02123	ATPVI, ntpI, atpI; V-type H+/Na+-transporting ATPase subunit I	1	1	1	1	1
		K02124	ATPVK, ntpK, atpK; V-type H+/Na+-transporting ATPase subunit K	1	1	0	1	1
		K02257	COX10, ctaB, cyoE; heme o synthase [EC:2.5.1.141]	1	1	1	1	1
		K02259	COX15, ctaA; cytochrome c oxidase assembly protein subunit 15	1	1	1	1	0
		K02274	coxA, ctaD; cytochrome c oxidase subunit I [EC:7.1.1.9]	1	1	1	1	1
		K02275	coxB, ctaC; cytochrome c oxidase subunit II [EC:7.1.1.9]	1	1	0	0	0
		K02276	coxC, ctaE; cytochrome c oxidase subunit III [EC:7.1.1.9]	1	1	1	1	1
		K03953	NDUFA9; NADH dehydrogenase (ubiquinone) 1 alpha subcomplex subunit 9	1	1	1	1	1
		K06019	ppaX; pyrophosphatase PpaX [EC:3.6.1.1]	0	0	1	0	0
Nucleotide metabolism	De novo purine biosynthesis	K00764	purF, PPAT; amidophosphoribosyltransferase [EC:2.4.2.14]	1	1	1	0	1
		K00601	E2.1.2.2; phosphoribosylglycinamide formyltransferase [EC:2.1.2.2]	1	1	1	0	0
		K01952	PFAS, purL; phosphoribosylformylglycinamidine synthase [EC:6.3.5.3]	1	1	1	1	1
		K23269	purL; phosphoribosylformylglycinamidine synthase subunit PurL [EC:6.3.5.3]	1	1	1	1	0
		K23264	purS; phosphoribosylformylglycinamidine synthase subunit PurS [EC:6.3.5.3]	1	1	1	1	1
		K23270	purSL; phosphoribosylformylglycinamidine synthase subunit PurSL [EC:6.3.5.3]	1	1	1	1	1
		K23265	purQ; phosphoribosylformylglycinamidine synthase subunit PurQ / glutaminase [EC:6.3.5.3 3.5.1.2]	1	1	1	1	0
		K01589	purK; 5-(carboxyamino)imidazole ribonucleotide synthase [EC:6.3.4.18]	1	1	1	1	1
		K01588	purE; 5-(carboxyamino)imidazole ribonucleotide mutase [EC:5.4.99.18]	1	1	1	1	1
		K13713	purCD; fusion protein PurCD [EC:6.3.2.6 6.3.4.13]	1	1	1	1	0
		K01756	purB, ADSL; adenylosuccinate lyase [EC:4.3.2.2]	1	1	1	1	1
	De novo pyrimidine biosynthesis	K11540	CAD; carbamoyl-phosphate synthase / aspartate carbamoyltransferase / dihydroorotase [EC:6.3.5.5 2.1.3.2 3.5.2.3]	1	1	1	1	1
		K01465	URA4, pyrC; dihydroorotase [EC:3.5.2.3]	1	1	1	1	1
		K01956	carA, CPA1; carbamoyl-phosphate synthase small subunit [EC:6.3.5.5]	1	1	1	1	1
		K00609	pyrB, PYR2; aspartate carbamoyltransferase catalytic subunit [EC:2.1.3.2]	1	1	1	1	1
		K00610	pyrI; aspartate carbamoyltransferase regulatory subunit	1	1	1	1	1
		K01465	URA4, pyrC; dihydroorotase [EC:3.5.2.3]	1	1	1	1	1
		K17828	pyrDI; dihydroorotate dehydrogenase (NAD+) catalytic subunit [EC:1.3.1.14]	1	1	1	1	1
		K13421	UMPS; uridine monophosphate synthetase [EC:2.4.2.10 4.1.1.23]	1	1	1	1	1
		K01591	pyrF; orotidine-5'-phosphate decarboxylase [EC:4.1.1.23]	1	1	1	1	0
Flagellum		K07329	flaF; archaeal flagellar protein FlaF	1	0	1	0	1
		K07331	flaH; archaeal flagellar protein FlaH	1	1	0	0	1
		K07332	flaI; archaeal flagellar protein FlaI	1	1	1	1	1
		K07333	flaJ; archaeal flagellar protein FlaJ	1	1	1	1	1
Polysaccharide synthesis and Acetamidosugar biosynthesis	Extracellular polymeric substances (EPS) biosynthesis	K07151	STT3; dolichyl-diphosphooligosaccharide---protein glycosyltransferase [EC:2.4.99.18]	1	1	1	1	1
		K23683	aglD; glycosyltransferase AglD [EC:2.4.1.-]	1	0	0	1	1
		K00721	DPM1; dolichol-phosphate mannosyltransferase [EC:2.4.1.83]	1	1	1	1	1
		K16150	K16150; glycogen synthase [EC:2.4.1.11]	1	1	1	1	1
		K12988	wapR; alpha-1,3-rhamnosyltransferase [EC:2.4.1.-]	1	1	1	1	1
		K13668	pimB; phosphatidyl-myo-inositol dimannoside synthase [EC:2.4.1.346]	1	1	1	1	1
		K02563	murG; UDP-N-acetylglucosamine--N-acetylmuramyl-(pentapeptide) pyrophosphoryl-undecaprenol N-acetylglucosamine transferase [EC:2.4.1.227]	1	1	1	0	1
		K14597	cruC; chlorobactene glucosyltransferase	1	1	1	1	1
		K13680	CSLA; beta-mannan synthase [EC:2.4.1.32]	1	1	1	1	1
		K16870	wbbL; N-acetylglucosaminyl-diphospho-decaprenol L-rhamnosyltransferase [EC:2.4.1.289]	1	0	0	1	1
		K01001	ALG7; UDP-N-acetylglucosamine--dolichyl-phosphate N-acetylglucosaminephosphotransferase [EC:2.7.8.15]	1	1	1	1	1
		K23395	E2.4.1.361; GDP-mannose:di-myo-inositol-1,3'-phosphate beta-1,2-mannosyltransferase [EC:2.4.1.361]	1	0	0	0	1
		K16703	wcaL, amsK; colanic acid/amylovoran biosynthesis glycosyltransferase [EC:2.4.-.-]	1	0	0	0	0
		K01091	gph; phosphoglycolate phosphatase [EC:3.1.3.18]	1	1	1	1	1
		K23683	aglD; glycosyltransferase AglD [EC:2.4.1.-]	1	0	0	1	1
		K13668	pimB; phosphatidyl-myo-inositol dimannoside synthase [EC:2.4.1.346]	1	1	1	1	1
		K11936	pgaC, icaA; poly-beta-1,6-N-acetyl-D-glucosamine synthase [EC:2.4.1.-]	1	0	0	1	1
		K20444	rfbC; O-antigen biosynthesis protein [EC:2.4.1.-]	0	1	0	0	0
		K06019	ppaX; pyrophosphatase PpaX [EC:3.6.1.1]	0	1	0	0	0
		K07027	K07027; glycosyltransferase 2 family protein	0	1	1	1	1
		K13057	treT; trehalose synthase [EC:2.4.1.245]	0	1	1	1	1
	Acetamidosugar biosynthesis	K03431	glmM; phosphoglucosamine mutase [EC:5.4.2.10]	1	0	0	1	1
		K00820	glmS, GFPT; glutamine---fructose-6-phosphate transaminase (isomerizing) [EC:2.6.1.16]	1	1	1	1	1
		K02472	wecC; UDP-N-acetyl-D-mannosaminuronic acid dehydrogenase [EC:1.1.1.336]	1	0	0	1	1
		K01784	galE, GALE; UDP-glucose 4-epimerase [EC:5.1.3.2]	1	1	1	1	1
		K00965	galT, GALT; UDPglucose--hexose-1-phosphate uridylyltransferase [EC:2.7.7.12]	1	1	1	1	1
		K01784	galE, GALE; UDP-glucose 4-epimerase [EC:5.1.3.2]	1	1	1	1	1
		K01785	galM, GALM; aldose 1-epimerase [EC:5.1.3.3]	1	1	1	0	1
		K15916	pgi-pmi; glucose/mannose-6-phosphate isomerase [EC:5.3.1.9 5.3.1.8]	1	1	1	1	1
	1	present
	0	absent

[truncated: 2 more sheets: Table S11, Table S12]
